# Supplementary material for: Key issues in the effectiveness of public financial tools to support childbearing the example of Hungary during the COVID-19 crisis
Source: PLoS One. 2022 Aug 16;17(8):e0273090. doi: 10.1371/journal.pone.0273090 (PMC9380909; doi:10.1371/journal.pone.0273090)
Supplement: S1 Data — (CSV) [file pone.0273090.s001.csv]

SCI_1a	SCI_1b	SCI_2a	SCI_2b	SCI_3a	SCI_3b	SCI_4a	SCI_4b	SEF_1a	SEF_1b	SEF_2a	SEF_2b	SEF_2c	EEF_1a	EEF_1b	EEF_2a	EEF_2b	PBP_1a	PBP_1b	PBP_2a	PBP_2b	WCS	WCM	WCL
5	7	4	4	4	2	3	2	4	4	6	6	5	4	4	6	5	4	4	4	4	1	1	2
3	4	2	3	3	1	2	1	4	5	10	10	9	5	6	6	7	4	4	5	5	2	2	3
4	5	4	4	4	3	3	2	4	5	7	7	5	6	7	8	7	6	7	8	9	2	2	2
6	8	3	4	3	1	3	3	4	4	7	7	6	5	5	6	7	4	5	6	6	2	2	2
4	5	4	4	4	3	3	3	3	4	6	6	4	3	3	5	5	5	5	5	6	2	2	2
6	8	7	2	3	1	3	2	4	4	10	10	8	5	6	7	6	4	5	6	6	2	2	2
5	7	4	4	4	3	3	3	4	4	9	9	8	7	8	8	8	4	5	6	6	3	3	3
4	5	4	4	4	2	3	3	3	4	8	9	7	5	5	6	7	4	4	5	6	1	1	1
4	5	4	4	4	3	3	2	3	3	7	8	6	6	7	8	7	5	5	6	6	2	2	2
5	7	4	4	4	2	3	3	4	5	9	9	8	5	5	7	6	6	7	7	8	2	2	3
4	5	4	4	4	3	3	2	4	4	7	8	5	4	4	5	5	5	6	6	7	1	1	2
5	7	4	4	4	3	3	2	5	5	9	9	7	4	4	6	5	5	5	5	6	2	2	2
3	4	2	3	3	2	2	2	4	5	6	7	4	4	4	6	5	4	5	6	7	1	2	2
5	7	4	4	4	2	3	3	3	3	6	7	5	6	6	8	7	3	4	5	5	1	1	2
4	5	4	4	4	2	3	3	3	3	6	7	4	6	7	8	8	6	7	8	8	2	2	2
4	5	4	4	4	2	3	2	5	6	7	7	5	2	2	4	4	6	6	6	7	2	2	3
2	2	2	3	3	1	2	2	4	5	2	3	1	6	7	8	8	3	3	3	3	0	1	1
2	2	2	3	3	1	2	1	4	5	9	10	7	4	4	5	6	6	6	7	8	1	1	2
7	9	7	6	6	4	5	4	3	4	5	6	3	6	7	7	8	4	5	6	6	3	3	3
3	4	2	3	3	2	2	1	4	4	7	7	5	5	5	6	6	3	4	5	6	1	2	2
4	5	4	4	4	3	3	3	5	6	10	10	9	5	6	6	6	5	6	7	7	1	1	2
3	4	2	3	3	2	2	1	5	5	8	9	7	5	5	7	6	4	5	6	7	2	2	2
4	5	4	4	4	2	3	2	4	4	6	7	4	6	7	7	7	6	6	6	6	2	2	2
5	7	4	4	4	3	3	3	4	5	6	6	5	6	7	8	7	5	5	5	6	2	2	2
4	5	4	4	4	2	3	3	4	5	6	6	5	6	7	8	8	6	7	7	7	1	1	1
5	7	4	4	4	2	3	2	5	5	8	9	7	6	7	7	7	5	5	6	7	1	1	2
4	5	4	4	4	2	3	3	4	5	4	4	2	6	7	8	7	3	3	4	5	1	1	1
3	4	2	3	3	2	2	2	5	5	10	10	10	6	7	7	8	6	6	6	7	2	2	2
3	4	2	3	3	1	2	1	4	4	9	9	8	5	6	6	6	5	5	6	6	1	1	1
3	4	2	3	3	2	2	1	5	5	9	9	8	6	7	8	8	5	6	6	7	2	2	2
3	4	2	3	3	2	2	1	4	4	7	7	5	1	1	3	2	6	7	7	8	1	2	2
4	5	4	4	4	3	3	2	4	4	4	4	3	6	6	7	7	4	4	4	4	2	2	2
4	5	4	4	4	2	3	3	4	4	6	6	4	5	6	6	7	2	3	3	3	1	1	2
5	7	4	4	4	2	3	3	5	6	10	10	10	5	5	7	6	5	5	6	6	3	3	3
4	5	4	4	4	2	3	3	5	6	9	9	8	3	4	5	5	6	7	7	7	1	1	1
5	7	4	4	4	2	3	3	3	4	7	8	5	5	6	6	6	4	5	6	7	2	2	3
6	8	9	2	5	3	2	1	2	2	10	10	8	6	7	8	8	5	5	5	6	2	2	2
6	8	7	8	3	2	2	1	3	4	9	10	8	6	6	8	8	6	6	7	8	3	3	3
4	5	4	4	4	2	3	3	4	5	6	6	4	8	9	9	10	5	5	5	6	1	1	1
9	10	8	6	6	5	5	4	4	5	6	7	5	4	5	5	6	5	5	5	5	3	3	3
4	5	4	4	4	2	3	2	6	7	6	7	4	4	5	6	6	4	4	5	5	1	1	2
7	9	5	6	6	5	5	5	5	5	6	7	4	3	3	4	4	4	4	5	5	3	3	3
5	7	4	4	4	2	3	2	4	5	8	9	6	5	5	6	7	5	6	6	6	2	2	2
6	8	5	6	3	1	2	1	3	3	4	5	2	3	3	5	5	3	4	4	4	1	2	2
6	8	8	4	2	1	1	1	4	5	6	6	4	3	4	4	4	5	5	5	5	1	2	2
4	5	4	4	4	3	3	3	5	6	8	9	7	3	4	4	4	3	3	4	4	1	1	1
3	4	2	3	3	2	2	1	5	5	4	5	2	4	5	5	5	4	5	5	5	0	1	1
3	4	2	3	3	2	2	2	4	4	9	10	8	2	2	3	3	4	5	6	7	1	1	2
4	5	4	4	4	3	3	2	4	4	10	10	10	4	5	6	6	4	5	6	7	2	2	2
3	4	2	3	3	2	2	2	4	4	7	7	5	5	6	6	6	4	5	6	6	1	1	1
5	7	4	4	4	2	3	2	3	4	9	9	8	4	5	6	5	5	5	6	6	1	2	2
6	8	7	7	4	3	3	3	4	5	5	5	3	6	7	7	8	3	3	4	4	2	2	2
6	8	8	5	2	1	3	3	4	5	9	9	7	5	6	6	7	3	4	5	5	2	2	2
4	5	4	4	4	3	3	3	4	5	8	8	7	5	5	7	6	5	6	7	7	2	2	2
2	2	2	3	3	2	2	1	4	5	6	6	5	3	4	5	4	5	6	7	7	1	1	2
5	7	4	4	4	2	3	2	3	4	7	8	6	5	5	6	7	5	5	5	6	2	2	2
4	5	4	4	4	2	3	2	3	4	5	6	4	3	4	4	4	3	3	4	5	1	2	2
4	5	4	4	4	3	3	3	3	4	9	9	7	3	3	4	4	6	7	8	8	2	2	2
6	8	8	6	3	2	3	3	3	4	10	10	8	5	6	7	7	7	7	8	8	3	3	3
4	5	4	4	4	3	3	3	5	5	9	9	7	6	7	7	8	3	4	5	6	2	2	2
8	10	8	6	6	4	5	4	4	4	4	4	2	3	3	4	4	3	4	4	4	2	2	2
4	5	4	4	4	2	3	3	4	5	7	7	5	6	6	7	7	4	4	4	5	2	2	3
1	1	2	3	3	2	2	2	3	4	6	7	4	5	6	6	7	5	5	6	7	1	2	2
4	5	4	4	4	2	3	3	3	3	6	6	4	4	5	6	6	4	4	5	6	1	2	2
2	2	2	3	3	2	2	2	5	6	10	10	9	5	6	7	7	5	5	6	7	2	2	2
2	2	2	3	3	2	2	2	4	4	6	7	5	4	5	6	6	4	4	4	4	1	1	2
3	4	2	3	3	2	2	1	5	5	8	8	6	3	3	5	5	6	7	8	9	1	2	2
5	7	4	4	4	2	3	2	4	4	8	9	6	5	6	7	6	5	6	7	7	2	2	2
4	5	4	4	4	3	3	2	4	4	8	8	6	6	6	7	8	6	6	7	7	2	2	2
6	8	5	5	2	1	2	1	4	5	7	8	5	8	9	10	9	4	5	5	5	2	2	2
3	4	2	3	3	1	2	1	5	6	6	7	5	3	3	5	4	5	5	6	7	1	1	2
5	7	4	4	4	3	3	2	5	5	7	8	6	5	6	7	6	4	5	5	6	2	2	2
5	7	4	4	4	3	3	2	4	5	5	6	4	6	7	7	8	3	3	3	3	1	1	1
4	5	4	4	4	3	3	2	4	4	7	8	5	6	7	7	8	6	6	7	8	2	2	3
4	5	4	4	4	2	3	3	4	5	9	10	8	5	5	6	6	6	7	8	9	1	1	1
5	7	4	4	4	3	3	2	4	5	8	9	7	4	5	6	5	5	6	7	8	1	1	2
4	5	4	4	4	2	3	3	4	4	8	8	7	4	5	6	5	5	6	6	7	2	2	2
4	5	4	4	4	3	3	3	6	6	6	6	4	4	4	6	6	1	2	3	4	2	2	2
2	2	2	3	3	2	2	1	3	4	7	8	6	3	3	4	4	4	4	5	5	1	1	2
5	7	4	4	4	2	3	2	4	4	7	8	6	6	6	8	8	3	3	3	3	2	2	2
2	2	2	3	3	1	2	2	4	4	6	6	5	5	5	6	7	3	4	4	4	1	1	3
5	7	4	4	4	3	3	2	4	5	6	6	4	4	4	5	6	4	5	5	5	2	2	2
4	5	4	4	4	3	3	2	4	5	9	9	7	5	6	7	7	4	5	6	6	1	1	1
5	7	4	4	4	3	3	3	4	4	6	6	4	3	3	5	5	5	5	5	5	2	2	2
5	7	4	4	4	3	3	3	3	3	9	10	8	6	6	8	7	4	4	5	5	2	2	2
4	5	4	4	4	3	3	2	4	5	4	5	2	2	3	4	3	4	4	4	4	1	1	2
3	4	2	3	3	2	2	1	6	6	7	8	6	7	7	8	9	3	4	4	5	1	1	2
5	7	4	4	4	3	3	2	4	4	8	9	6	2	3	4	3	5	5	5	6	1	2	2
3	4	2	3	3	2	2	1	4	4	3	4	2	2	3	3	4	4	4	4	4	0	1	1
3	4	2	3	3	2	2	2	4	5	10	10	10	7	8	8	9	7	8	8	8	2	2	2
4	5	4	4	4	3	3	3	3	4	9	10	7	6	6	7	7	4	5	6	7	2	2	2
4	5	4	4	4	2	3	3	5	6	6	6	5	3	3	5	4	3	3	4	5	1	1	1
4	5	4	4	4	2	3	3	6	6	7	8	6	6	6	7	8	3	4	4	4	2	2	2
4	5	4	4	4	2	3	3	4	5	7	8	5	6	6	7	7	4	4	4	5	2	2	2
6	8	5	5	7	6	3	3	4	4	7	7	5	6	7	7	7	5	5	6	7	3	3	3
4	5	4	4	4	2	3	2	5	5	9	10	7	6	7	7	7	5	5	6	6	2	2	2
3	4	2	3	3	1	2	2	4	5	5	6	4	4	4	6	5	6	6	6	6	1	2	2
5	7	4	4	4	2	3	3	5	5	9	9	7	5	5	6	6	6	7	7	7	1	2	2
6	8	7	1	5	3	4	3	5	5	6	6	4	8	8	9	9	2	2	2	3	2	2	2
2	2	2	3	3	1	2	2	4	5	5	5	3	6	7	8	7	5	5	6	6	1	1	1
7	9	7	6	6	5	5	4	5	5	7	7	6	7	8	8	8	5	6	6	6	3	3	3
4	5	4	4	4	3	3	3	3	4	5	5	3	1	2	3	3	4	4	5	6	1	1	2
2	2	2	3	3	1	2	1	4	5	6	7	5	5	5	6	6	4	5	5	6	1	1	2
7	9	7	6	6	5	5	5	3	3	3	3	1	5	6	7	6	4	4	4	5	3	3	3
2	2	2	3	3	2	2	2	4	4	10	10	8	4	5	5	6	5	6	6	6	2	2	2
6	8	7	5	4	3	3	2	4	5	7	7	6	4	4	5	6	5	6	7	8	1	1	1
6	8	5	2	4	2	2	2	4	5	9	10	7	4	5	6	5	6	7	8	8	1	1	2
2	2	2	3	3	2	2	2	4	5	8	9	6	5	5	7	6	5	5	6	7	2	2	2
4	5	4	4	4	2	3	2	4	5	6	6	4	4	4	6	5	4	5	5	5	2	2	2
2	2	2	3	3	1	2	1	4	4	6	6	4	4	4	6	6	4	4	4	4	0	2	2
4	5	4	4	4	2	3	2	3	4	9	10	7	6	6	8	8	6	7	7	7	2	2	3
4	5	4	4	4	3	3	2	5	5	6	7	4	5	5	6	6	4	4	4	5	2	2	2
4	5	4	4	4	2	3	2	3	4	9	10	8	1	2	3	3	6	7	8	8	2	2	2
3	4	2	3	3	2	2	1	4	5	9	9	7	4	4	5	6	5	5	6	7	1	1	2
3	4	2	3	3	2	2	1	4	5	7	8	6	4	5	5	5	5	6	7	8	1	1	1
3	4	2	3	3	1	2	1	2	3	9	10	7	7	8	8	8	5	6	6	7	2	2	3
6	8	7	4	2	1	3	2	5	5	10	10	8	3	4	4	5	4	5	6	7	2	2	2
6	8	6	2	2	1	3	3	3	3	7	8	6	3	4	4	4	5	5	5	5	2	2	2
6	8	6	6	6	4	2	2	3	3	8	9	7	3	3	4	5	5	5	6	7	1	1	2
5	7	4	4	4	2	3	3	5	5	8	8	7	6	7	8	7	4	4	4	4	1	1	1
5	7	4	4	4	2	3	3	5	5	10	10	9	6	7	8	8	6	7	8	8	3	3	3
4	5	4	4	4	3	3	2	4	4	9	9	7	7	8	9	8	5	6	6	6	2	2	2
7	9	6	6	6	4	5	4	4	5	8	8	7	3	3	5	4	6	7	7	8	3	3	3
5	7	4	4	4	2	3	3	5	5	9	10	7	6	6	7	7	6	6	7	7	1	1	1
3	4	2	3	3	2	2	1	6	6	5	5	4	5	5	6	7	3	4	4	5	1	1	2
5	7	4	4	4	2	3	2	5	5	10	10	8	4	5	6	6	5	5	6	6	1	1	2
6	8	7	1	5	4	2	2	5	6	8	9	6	6	7	7	7	5	5	5	5	2	2	3
3	4	2	3	3	2	2	1	4	5	5	5	4	6	6	7	8	6	6	6	6	1	1	2
6	8	5	7	7	5	3	2	4	4	9	10	7	5	6	6	6	4	5	6	7	3	3	3
6	8	8	4	3	2	3	2	4	5	7	7	5	5	5	7	7	3	3	4	5	1	1	1
2	2	2	3	3	1	2	1	4	4	8	8	6	6	7	8	7	5	6	6	7	1	1	2
3	4	2	3	3	1	2	2	4	4	7	8	6	3	4	4	5	5	5	5	6	1	2	2
4	5	4	4	4	2	3	2	4	5	5	6	4	4	5	5	5	4	4	4	4	1	1	2
4	5	4	4	4	3	3	3	5	5	9	10	7	3	3	5	5	5	6	6	7	2	2	2
4	5	4	4	4	2	3	2	4	4	9	10	8	7	8	8	8	4	5	6	6	1	2	2
3	4	2	3	3	1	2	1	4	5	7	8	6	3	4	4	5	4	5	5	5	1	1	2
4	5	4	4	4	3	3	3	3	3	4	5	3	6	6	8	8	4	4	4	5	2	2	2
9	10	8	6	6	4	5	5	4	5	10	10	10	6	7	7	8	5	6	6	6	3	3	3
4	5	4	4	4	3	3	3	4	5	7	8	6	3	4	5	5	4	4	4	5	2	2	2
4	5	4	4	4	3	3	3	4	4	5	6	4	3	3	4	5	5	5	6	7	2	2	2
4	5	4	4	4	3	3	2	4	5	9	10	8	5	5	6	7	4	5	6	6	2	2	2
3	4	2	3	3	2	2	2	4	4	10	10	9	4	4	5	6	5	6	6	6	2	2	2
4	5	4	4	4	3	3	3	4	5	6	7	5	6	6	7	8	4	4	4	5	2	2	2
4	5	4	4	4	3	3	2	4	5	8	8	6	2	3	4	3	5	6	6	7	2	2	3
4	5	4	4	4	3	3	3	5	6	7	8	6	4	4	6	5	5	5	5	5	2	2	2
3	4	2	3	3	2	2	2	4	4	8	8	7	5	5	7	7	5	6	7	8	1	1	1
3	4	2	3	3	1	2	2	5	5	9	9	7	4	5	5	6	4	5	6	6	1	1	3
5	7	4	4	4	2	3	2	5	6	7	7	5	5	6	7	6	5	6	7	7	2	2	2
6	8	5	5	6	5	1	1	4	5	6	6	5	8	9	10	10	4	4	5	5	2	2	2
4	5	4	4	4	2	3	2	3	4	6	7	4	1	1	2	3	2	2	3	3	1	1	2
6	8	6	5	5	4	2	2	3	4	8	9	6	4	4	5	5	6	6	7	7	1	1	1
2	2	2	3	3	1	2	2	4	4	6	6	4	5	5	7	6	3	4	4	4	1	1	2
3	4	2	3	3	2	2	1	6	7	9	10	7	5	6	6	7	4	5	5	6	1	2	2
2	2	2	3	3	2	2	2	6	7	10	10	8	5	5	6	6	4	5	5	5	1	1	1
2	2	2	3	3	1	2	2	5	6	10	10	9	1	1	2	3	6	7	8	8	1	2	2
4	5	4	4	4	3	3	2	5	5	7	7	6	6	6	7	7	4	5	5	5	2	2	2
6	8	6	5	5	3	1	1	5	6	8	9	7	7	7	8	8	6	7	8	8	2	2	2
7	9	6	6	6	4	5	5	3	4	8	8	6	6	7	8	7	4	5	6	6	3	3	3
6	8	7	6	4	3	1	1	3	4	9	9	7	5	5	6	6	6	7	8	8	1	1	2
3	4	2	3	3	2	2	2	4	5	7	8	6	5	5	7	7	4	5	6	6	2	2	2
4	5	4	4	4	3	3	3	4	4	5	6	4	4	5	5	5	3	3	4	5	1	1	2
2	2	2	3	3	1	2	2	4	5	9	9	7	5	5	7	7	5	5	6	7	2	2	2
6	8	5	4	4	2	2	1	4	5	6	7	5	4	4	5	5	4	4	5	5	1	1	2
6	8	6	6	8	7	2	1	5	5	8	9	7	4	5	6	6	6	7	8	8	1	2	2
6	8	8	4	7	5	3	2	4	4	10	10	8	4	5	5	5	4	5	6	6	3	3	3
4	5	4	4	4	3	3	3	4	4	7	7	6	2	2	3	4	6	7	7	7	1	1	1
6	8	6	3	5	3	2	2	4	4	5	6	3	4	4	5	6	3	4	4	4	1	1	1
2	2	2	3	3	2	2	1	3	3	4	4	2	4	5	5	6	4	4	4	5	0	1	2
5	7	4	4	4	2	3	3	4	4	7	7	5	7	8	8	9	3	3	3	4	1	1	1
3	4	2	3	3	2	2	2	3	4	3	3	2	3	4	5	4	3	4	4	5	0	1	1
5	7	4	4	4	3	3	3	3	3	7	7	5	5	6	7	7	4	4	5	6	2	2	2
3	4	2	3	3	2	2	2	4	4	6	6	5	5	6	7	7	5	5	6	7	1	1	2
5	7	4	4	4	3	3	3	5	5	5	5	4	4	5	6	5	5	5	6	7	2	2	2
3	4	2	3	3	1	2	1	4	5	10	10	8	3	3	5	5	4	4	5	5	1	1	1
4	5	4	4	4	2	3	2	3	4	8	9	6	5	5	7	7	4	5	6	6	1	1	1
4	5	4	4	4	2	3	3	5	6	7	8	6	3	3	5	4	5	6	7	8	2	2	2
6	8	6	9	6	5	2	1	4	4	10	10	8	2	2	4	4	5	6	7	7	1	2	2
5	7	4	4	4	2	3	3	3	3	7	7	6	7	7	9	9	3	4	5	6	2	2	2
5	7	4	4	4	2	3	2	4	4	8	8	7	2	2	3	3	4	5	5	5	2	2	2
6	8	6	5	5	3	2	1	4	4	7	7	6	4	4	6	6	5	5	5	5	1	1	3
5	7	4	4	4	2	3	3	3	4	3	3	2	3	4	5	5	4	4	4	5	2	2	2
6	8	8	6	1	1	3	2	3	3	7	8	5	2	2	4	3	5	5	6	7	1	1	2
3	4	2	3	3	2	2	1	4	5	7	7	5	7	7	8	9	3	4	5	6	2	2	2
5	7	4	4	4	3	3	2	4	5	8	9	6	4	5	6	6	4	5	6	7	2	2	2
1	1	2	3	3	2	2	1	4	5	4	5	2	6	6	8	7	3	3	3	4	0	2	2
5	7	4	4	4	2	3	3	4	5	5	6	4	5	6	7	6	3	4	5	5	1	1	1
5	7	4	4	4	3	3	2	6	7	6	6	4	6	7	7	7	5	6	7	7	2	2	2
3	4	2	3	3	2	2	2	5	5	9	10	8	4	4	6	6	2	3	4	4	1	1	2
3	4	2	3	3	1	2	1	4	4	8	9	7	4	5	6	6	5	6	7	8	1	1	2
5	7	4	4	4	3	3	3	5	6	7	7	5	5	6	6	6	4	5	5	6	1	1	1
7	9	7	6	6	4	5	4	4	5	7	7	5	4	5	5	5	5	5	5	5	3	3	3
7	9	7	6	6	4	5	5	4	4	6	6	4	5	5	7	6	6	6	7	7	3	3	3
4	5	4	4	4	3	3	2	4	4	9	9	7	3	3	5	4	4	4	5	5	2	2	2
4	5	4	4	4	3	3	2	4	5	8	9	6	5	5	6	6	5	5	6	7	1	1	1
4	5	4	4	4	2	3	2	3	4	3	4	1	4	5	6	6	4	4	4	4	1	2	2
3	4	2	3	3	1	2	1	4	5	8	9	7	4	5	5	5	3	4	4	5	1	1	3
5	7	4	4	4	2	3	3	3	3	5	5	3	8	9	10	10	4	4	4	4	2	2	2
5	7	4	4	4	3	3	2	4	4	7	7	5	3	4	4	4	4	4	5	5	1	1	2
3	4	2	3	3	1	2	2	5	6	5	5	4	5	6	7	7	3	3	4	5	1	1	1
4	5	4	4	4	3	3	3	3	3	10	10	9	7	7	9	8	4	4	4	5	1	1	1
3	4	2	3	3	2	2	1	5	6	8	8	6	4	4	5	5	5	6	7	8	1	1	2
1	1	2	3	3	1	2	1	4	4	7	8	5	3	4	4	5	5	5	6	7	1	1	1
5	7	4	4	4	2	3	2	4	5	10	10	8	5	5	7	6	5	6	6	7	2	2	2
5	7	4	4	4	2	3	3	4	4	6	7	5	6	7	8	7	5	5	6	7	2	2	2
6	8	8	4	7	6	3	2	3	4	10	10	10	2	3	4	4	7	8	8	8	3	3	3
4	5	4	4	4	3	3	3	3	4	5	6	3	5	6	7	6	4	4	4	5	1	1	2
5	7	4	4	4	3	3	2	3	3	10	10	9	3	3	4	5	5	6	7	7	1	1	1
5	7	4	4	4	2	3	3	5	6	7	8	6	6	6	8	7	6	6	6	7	2	2	2
4	5	4	4	4	2	3	3	4	4	8	9	6	2	2	3	4	4	5	6	6	2	2	2
5	7	4	4	4	3	3	3	3	3	10	10	9	4	5	5	6	5	6	7	7	1	1	1
4	5	4	4	4	2	3	2	4	4	8	8	7	5	6	7	6	5	5	6	7	1	1	1
5	7	4	4	4	3	3	2	3	3	10	10	9	4	5	5	6	5	6	7	8	1	1	2
3	4	2	3	3	2	2	1	3	4	5	6	4	4	4	5	5	2	2	2	3	0	1	2
4	5	4	4	4	2	3	3	4	4	7	8	6	6	6	7	7	3	4	5	6	1	1	1
3	4	2	3	3	1	2	1	4	5	7	8	6	5	6	6	6	4	4	5	5	1	2	2
4	5	4	4	4	3	3	2	3	4	10	10	10	4	5	5	6	6	6	6	7	1	1	2
3	4	2	3	3	1	2	2	3	3	6	7	4	4	5	6	6	3	3	3	3	1	2	2
8	10	8	6	6	4	5	4	4	5	6	7	5	7	7	9	9	5	6	6	6	3	3	3
4	5	4	4	4	2	3	2	4	5	6	6	4	4	4	5	5	5	6	6	7	2	2	2
5	7	4	4	4	3	3	3	5	5	5	6	4	6	7	7	8	4	4	5	6	2	2	2
6	8	5	6	5	3	4	3	3	3	9	10	8	7	7	9	8	4	4	5	6	3	3	3
5	7	4	4	4	3	3	2	3	3	7	8	6	4	4	5	5	4	4	5	6	1	1	1
2	2	2	3	3	2	2	2	5	6	5	6	4	5	6	6	6	4	4	4	5	1	1	1
5	7	4	4	4	3	3	3	3	4	7	7	6	3	3	4	4	4	5	6	6	2	2	2
3	4	2	3	3	1	2	1	3	4	6	7	5	4	4	6	6	3	3	3	3	1	1	1
4	5	4	4	4	3	3	3	4	5	6	6	5	5	5	7	6	2	3	3	4	2	2	2
5	7	4	4	4	2	3	3	5	6	10	10	9	4	4	6	5	4	5	6	7	1	2	2
1	1	2	3	3	1	2	2	3	3	9	10	8	4	4	6	5	6	6	7	8	2	2	2
5	7	4	4	4	2	3	2	4	5	10	10	9	7	8	9	9	7	8	8	8	3	3	3
1	1	2	3	3	2	2	1	4	4	8	9	6	2	3	3	3	5	5	5	6	0	1	2
4	5	4	4	4	2	3	2	4	4	6	6	4	4	5	6	5	5	6	7	8	1	1	1
5	7	4	4	4	3	3	2	3	3	7	8	5	6	6	7	7	4	5	6	7	1	1	2
6	8	7	4	6	4	2	1	4	5	9	10	8	4	5	5	5	4	4	5	5	2	2	2
1	1	2	3	3	1	2	1	4	5	8	8	6	6	6	7	7	5	6	6	7	1	2	2
5	7	4	4	4	2	3	3	3	3	4	4	2	5	6	7	7	4	5	5	6	2	2	2
5	7	4	4	4	3	3	2	5	6	10	10	8	5	6	6	7	6	7	8	9	2	2	2
4	5	4	4	4	2	3	2	4	4	9	9	8	8	8	10	10	3	3	4	4	2	2	3
5	7	4	4	4	3	3	2	4	5	5	6	4	3	3	5	5	3	4	5	5	1	1	1
4	5	4	4	4	3	3	3	5	6	5	5	3	6	6	7	8	4	5	5	6	1	1	1
2	2	2	3	3	2	2	2	3	4	8	8	6	4	4	5	5	4	5	6	7	1	1	3
5	7	4	4	4	3	3	3	4	5	10	10	9	4	5	6	5	4	5	6	7	1	1	1
6	8	7	4	5	4	3	3	5	5	6	7	5	6	6	7	7	3	3	3	4	2	2	2
7	9	4	6	6	5	5	4	5	5	7	7	6	3	3	5	4	6	6	6	7	3	3	3
4	5	4	4	4	3	3	2	4	5	5	6	3	3	3	5	5	5	5	5	6	1	2	2
6	8	7	5	5	4	3	2	4	5	5	6	4	3	3	5	4	4	5	5	6	2	2	2
3	4	2	3	3	1	2	1	3	3	8	9	6	3	4	5	5	5	5	6	6	1	1	2
4	5	4	4	4	3	3	2	4	5	8	9	7	6	7	7	7	3	4	4	4	2	2	2
5	7	4	4	4	2	3	3	4	4	4	5	3	4	5	6	5	5	5	5	5	2	2	2
6	8	6	5	4	2	1	1	4	5	6	6	4	5	6	6	7	5	5	6	7	2	2	2
6	8	7	10	6	5	1	1	4	5	8	9	6	5	5	6	6	4	4	4	5	1	1	2
4	5	4	4	4	2	3	3	4	4	6	7	5	6	7	7	8	5	5	5	6	2	2	2
4	5	4	4	4	3	3	2	4	5	9	9	8	6	7	7	8	7	8	9	9	2	2	2
5	7	4	4	4	3	3	3	4	4	8	8	6	5	5	6	6	6	6	6	7	2	2	2
6	8	6	5	4	3	2	1	4	4	6	7	4	3	4	4	5	3	4	4	4	2	2	2
5	7	4	4	4	3	3	2	4	5	7	7	5	5	6	7	6	6	7	7	8	2	2	2
5	7	4	4	4	3	3	3	4	5	4	5	2	5	5	6	7	5	5	6	7	1	2	2
4	5	4	4	4	2	3	2	4	5	7	7	6	6	7	7	8	4	4	5	6	2	2	2
4	5	4	4	4	2	3	3	4	5	9	9	7	7	8	8	9	3	3	3	3	1	1	1
5	7	4	4	4	3	3	2	3	4	6	6	4	3	3	5	4	6	6	6	7	1	2	2
4	5	4	4	4	2	3	3	3	4	9	10	8	3	3	5	5	5	6	6	6	1	2	2
2	2	2	3	3	2	2	1	4	4	8	9	6	3	4	4	4	5	6	7	7	1	2	2
3	4	2	3	3	2	2	1	4	5	8	9	6	2	3	4	4	5	5	5	6	1	1	2
7	9	7	6	6	5	5	4	2	3	7	7	6	2	2	4	4	7	7	8	8	3	3	3
5	7	4	4	4	3	3	3	4	5	6	7	4	4	5	6	6	3	3	3	3	1	1	1
3	4	2	3	3	2	2	2	5	5	10	10	8	7	8	9	8	7	8	9	9	2	2	2
3	4	2	3	3	1	2	1	2	2	10	10	10	3	4	5	5	4	5	6	7	2	2	2
5	7	4	4	4	2	3	3	5	5	10	10	8	7	8	9	9	5	5	5	5	1	2	2
6	8	5	6	5	4	3	2	4	5	5	6	3	6	6	8	7	3	3	3	3	1	1	1
2	2	2	3	3	2	2	2	4	5	8	9	7	7	8	9	8	5	6	7	7	1	2	2
4	5	4	4	4	2	3	3	4	5	9	10	7	6	7	7	8	5	5	5	6	2	2	2
5	7	4	4	4	2	3	3	4	4	9	10	8	3	3	5	5	5	6	6	6	1	1	1
4	5	4	4	4	3	3	2	3	3	6	6	4	6	7	8	7	6	7	7	8	2	2	3
4	5	4	4	4	3	3	2	5	6	8	9	6	5	5	6	7	5	5	5	5	2	2	2
6	8	6	3	3	1	3	2	4	5	6	6	5	1	1	3	2	3	4	4	4	1	1	2
3	4	2	3	3	2	2	1	4	4	6	7	4	3	4	4	5	4	5	6	6	1	1	2
6	8	7	6	6	4	3	3	5	5	10	10	10	4	4	5	6	7	8	9	9	3	3	3
7	9	6	6	6	5	5	4	3	4	7	8	5	4	5	5	5	4	4	4	4	3	3	3
7	9	5	6	6	5	5	5	4	5	7	8	5	4	5	6	5	7	7	7	7	3	3	3
4	5	4	4	4	2	3	3	4	5	7	7	5	4	4	5	6	5	5	5	5	2	2	2
2	2	2	3	3	1	2	2	3	4	7	8	5	3	3	4	4	5	6	6	7	1	1	1
3	4	2	3	3	2	2	2	4	5	6	6	5	4	4	6	6	4	4	5	6	1	1	2
5	7	4	4	4	2	3	2	4	4	8	9	6	5	5	7	7	5	6	7	8	1	2	2
5	7	4	4	4	2	3	2	3	4	8	9	7	3	4	5	4	6	7	7	8	2	2	2
3	4	2	3	3	2	2	1	2	3	4	4	3	7	8	9	8	3	4	4	4	1	1	1
7	9	6	6	6	5	5	4	6	6	6	7	5	2	2	3	3	5	5	6	7	2	2	3
5	7	4	4	4	2	3	3	4	4	10	10	8	7	8	8	9	5	5	5	5	3	3	3
4	5	4	4	4	3	3	3	3	3	6	7	5	4	5	5	5	4	4	5	6	2	2	2
5	7	4	4	4	2	3	3	4	5	8	8	6	5	5	6	6	5	6	7	7	2	2	3
6	8	6	4	4	3	2	1	5	5	10	10	9	7	8	8	8	5	5	6	6	1	1	1
4	5	4	4	4	3	3	3	3	4	7	7	6	3	3	5	4	4	4	5	6	1	1	1
8	10	8	6	6	4	5	4	3	4	4	4	2	8	9	10	10	3	4	4	5	3	3	3
4	5	4	4	4	3	3	2	2	3	4	5	3	4	4	6	6	3	3	3	4	1	1	1
3	4	2	3	3	2	2	1	5	6	8	8	7	2	3	3	3	3	4	4	4	0	1	2
4	5	4	4	4	3	3	3	4	5	6	7	5	4	5	5	6	5	5	6	7	1	1	1
2	2	2	3	3	2	2	1	4	5	9	10	8	4	5	5	6	5	5	6	7	1	1	2
5	7	4	4	4	3	3	3	3	4	8	9	6	4	4	5	6	5	6	6	6	2	2	2
1	1	2	3	3	2	2	2	4	5	5	5	3	3	4	5	4	3	4	5	6	0	1	2
7	9	6	6	6	5	5	5	4	5	7	8	5	4	5	5	6	4	4	5	5	3	3	3
5	7	4	4	4	3	3	2	5	5	5	5	3	3	4	5	4	4	4	4	5	1	2	2
3	4	2	3	3	2	2	2	3	3	9	10	7	3	4	5	5	6	6	6	6	2	2	2
3	4	2	3	3	2	2	1	5	6	9	10	7	4	5	5	5	5	6	6	6	1	1	1
6	8	7	5	4	3	2	2	4	5	10	10	9	9	9	10	10	6	7	8	9	3	3	3
6	8	6	5	6	5	2	2	4	5	8	9	7	4	5	6	6	5	5	6	7	1	1	3
6	8	6	5	8	7	3	3	4	4	9	10	7	3	3	4	4	7	7	8	8	3	3	3
5	7	4	4	4	2	3	3	5	5	9	9	7	4	5	5	6	6	7	8	8	1	1	1
4	5	4	4	4	2	3	3	5	6	9	10	7	4	4	5	5	5	6	6	7	1	2	2
4	5	4	4	4	3	3	2	4	5	9	10	8	5	6	7	7	6	6	7	7	1	2	2
6	8	6	6	5	3	2	2	3	4	7	8	5	1	2	2	2	4	5	6	6	1	1	2
6	8	6	4	4	2	2	1	4	4	7	7	5	3	3	5	5	5	5	5	6	1	1	3
5	7	4	4	4	3	3	2	4	5	6	7	5	5	5	7	7	4	4	5	6	1	1	1
5	7	4	4	4	3	3	2	4	4	9	9	7	3	3	5	5	5	5	6	7	1	1	1
5	7	4	4	4	2	3	2	4	4	8	9	6	5	6	6	6	2	2	3	3	1	1	1
4	5	4	4	4	3	3	3	5	6	9	9	7	7	7	8	8	7	8	8	8	3	3	3
3	4	2	3	3	1	2	1	6	6	8	9	7	4	4	5	6	5	5	6	6	1	2	2
4	5	4	4	4	2	3	2	4	5	6	6	5	4	5	5	6	3	4	5	6	1	2	2
4	5	4	4	4	3	3	2	3	4	8	9	6	4	4	5	5	4	5	5	6	1	2	2
5	7	4	4	4	2	3	2	3	3	10	10	9	4	5	5	5	6	6	6	7	1	1	1
6	8	5	4	2	1	3	3	3	3	8	9	6	5	6	6	7	5	6	7	8	2	2	2
4	5	4	4	4	2	3	3	5	6	6	7	4	4	5	5	6	4	4	4	5	1	1	1
4	5	4	4	4	3	3	2	4	4	5	5	4	5	6	7	7	3	4	4	5	1	2	2
2	2	2	3	3	2	2	1	3	4	2	2	1	4	5	6	5	3	3	3	3	0	1	1
6	8	5	4	2	1	3	2	3	4	6	7	4	5	6	7	7	2	3	4	4	1	1	2
3	4	2	3	3	2	2	2	5	5	8	9	7	2	2	3	3	4	4	4	5	1	2	2
4	5	4	4	4	2	3	2	5	5	5	6	3	7	7	9	9	5	5	6	7	1	2	2
4	5	4	4	4	3	3	2	6	6	9	9	8	3	4	5	4	4	5	5	5	1	1	2
4	5	4	4	4	2	3	2	6	7	4	5	2	7	7	9	8	5	5	5	6	1	1	1
4	5	4	4	4	3	3	2	4	4	4	5	3	5	6	6	7	1	1	2	3	1	2	2
4	5	4	4	4	2	3	2	4	4	6	6	5	5	5	6	6	4	4	4	4	1	2	2
3	4	2	3	3	2	2	1	3	3	8	8	7	7	7	9	9	4	5	6	7	1	1	2
6	8	7	5	3	1	1	1	4	4	7	8	6	3	4	5	5	5	5	5	5	2	2	2
2	2	2	3	3	1	2	1	4	5	7	8	6	2	2	3	3	6	7	8	9	1	1	1
7	9	7	6	6	4	5	4	3	4	6	7	4	6	6	7	8	6	7	7	7	3	3	3
3	4	2	3	3	2	2	2	4	5	6	7	4	5	5	6	6	5	5	5	5	1	1	2
7	9	5	6	6	5	5	5	4	5	7	8	5	5	6	7	6	4	5	6	6	3	3	3
6	8	9	5	6	5	3	2	6	6	9	9	7	5	5	6	7	5	6	7	8	3	3	3
7	9	3	6	6	4	5	4	4	4	7	8	6	6	7	7	7	3	3	4	5	3	3	3
5	7	4	4	4	2	3	2	6	7	6	7	5	1	1	2	2	4	5	5	6	1	1	2
3	4	2	3	3	1	2	1	4	5	6	7	4	4	4	5	6	5	5	6	7	1	1	1
7	9	6	6	6	5	5	5	4	4	8	8	6	8	9	9	10	5	5	6	6	3	3	3
7	9	5	6	6	4	5	4	5	5	6	7	5	4	4	6	5	4	5	5	5	3	3	3
4	5	4	4	4	2	3	2	4	5	7	7	6	4	4	5	5	5	6	6	7	2	2	2
5	7	4	4	4	2	3	2	3	3	6	7	5	5	6	7	6	2	2	3	4	1	1	3
6	8	9	5	8	6	3	3	3	3	5	5	4	4	5	5	6	4	4	4	4	1	1	2
5	7	4	4	4	2	3	3	4	4	9	9	8	4	5	6	6	4	5	5	5	2	2	2
3	4	2	3	3	2	2	1	3	4	10	10	8	5	6	6	6	5	6	6	7	1	1	1
3	4	2	3	3	1	2	2	4	4	9	9	7	6	7	7	8	7	8	8	8	1	1	1
5	7	4	4	4	2	3	2	4	5	6	6	4	5	6	7	6	5	5	5	6	1	1	2
4	5	4	4	4	3	3	3	4	4	7	8	6	6	6	8	8	5	6	7	8	1	1	1
4	5	4	4	4	2	3	3	2	3	7	7	6	3	3	4	4	5	5	5	5	2	2	2
7	9	5	6	6	5	5	5	3	4	9	9	7	7	8	9	8	4	5	5	5	3	3	3
3	4	2	3	3	2	2	1	5	6	10	10	9	3	3	4	5	7	7	8	8	2	2	2
5	7	4	4	4	2	3	3	4	4	9	9	8	7	7	9	9	2	2	3	3	1	1	1
5	7	4	4	4	3	3	2	5	5	4	5	2	5	5	6	7	2	3	4	5	1	2	2
5	7	4	4	4	2	3	2	4	4	8	9	6	4	4	5	5	4	5	5	5	1	1	2
4	5	4	4	4	3	3	3	5	6	7	7	6	5	6	7	7	3	4	5	6	2	2	2
4	5	4	4	4	3	3	3	4	5	7	7	6	1	1	3	2	6	7	7	7	1	1	1
5	7	4	4	4	2	3	2	3	4	6	7	4	4	5	5	6	5	6	6	7	1	1	2
5	7	4	4	4	2	3	3	3	4	7	8	6	5	5	7	6	5	6	6	7	1	1	1
4	5	4	4	4	3	3	2	4	5	5	5	3	3	4	4	4	4	4	5	5	1	1	1
4	5	4	4	4	3	3	3	5	6	7	8	5	3	3	4	4	6	7	7	7	1	1	1
4	5	4	4	4	3	3	3	4	5	6	7	5	3	3	4	5	5	5	5	6	1	2	2
5	7	4	4	4	2	3	3	4	5	7	7	6	4	5	5	6	5	5	5	5	2	2	2
4	5	4	4	4	2	3	2	4	5	10	10	9	6	6	7	8	3	4	5	6	1	1	1
6	8	7	7	6	5	2	2	4	4	9	9	8	3	4	4	5	5	5	6	7	1	2	2
5	7	4	4	4	3	3	3	5	5	8	9	6	4	5	6	5	4	5	6	7	1	1	2
1	1	2	3	3	2	2	2	3	4	7	7	5	6	6	8	8	4	4	5	6	1	1	2
5	7	4	4	4	2	3	3	5	6	6	6	4	4	4	6	6	3	3	3	3	1	1	2
6	8	5	6	4	2	3	2	5	6	9	10	7	5	6	7	7	4	5	5	6	2	2	2
6	8	7	4	7	6	1	1	1	1	5	6	3	4	5	5	6	6	6	6	7	2	2	2
7	9	8	6	6	5	5	5	5	5	8	9	6	7	7	9	9	3	4	5	5	3	3	3
3	4	2	3	3	1	2	1	4	4	7	8	6	4	5	5	6	3	4	5	6	1	1	2
7	9	8	6	6	5	5	5	2	3	8	9	6	3	3	4	5	4	5	6	7	3	3	3
5	7	4	4	4	2	3	3	5	6	8	8	7	5	6	6	7	4	4	5	5	1	1	2
3	4	2	3	3	1	2	1	3	4	9	10	7	4	4	6	6	4	5	5	6	1	1	1
2	2	2	3	3	2	2	1	3	3	6	7	5	4	5	5	6	5	6	7	7	1	1	2
4	5	4	4	4	3	3	3	4	4	8	8	6	4	5	6	5	4	4	5	6	2	2	2
4	5	4	4	4	3	3	2	4	5	7	8	5	2	2	4	4	5	6	6	6	2	2	2
5	7	4	4	4	2	3	3	4	5	9	9	7	4	4	5	6	4	5	6	6	2	2	2
3	4	2	3	3	1	2	1	4	4	8	9	7	4	5	5	5	5	6	6	6	1	1	1
3	4	2	3	3	2	2	1	5	5	6	7	5	5	5	7	6	5	5	6	6	1	2	2
2	2	2	3	3	2	2	1	5	5	10	10	8	7	7	8	9	5	6	6	6	2	2	2
3	4	2	3	3	2	2	1	4	5	10	10	9	5	6	7	6	7	8	8	9	1	1	1
5	7	4	4	4	3	3	2	4	5	8	9	7	5	5	7	6	4	5	6	7	2	2	2
4	5	4	4	4	3	3	2	4	5	7	7	6	2	3	3	4	3	3	3	4	1	1	2
4	5	4	4	4	3	3	3	3	4	8	8	7	5	6	7	7	5	6	6	6	2	2	2
2	2	2	3	3	1	2	2	5	5	7	7	6	5	6	7	6	4	5	5	6	1	1	1
2	2	2	3	3	1	2	1	2	2	8	8	6	3	3	5	5	4	5	6	7	1	1	2
4	5	4	4	4	3	3	2	4	4	8	8	6	6	6	7	7	5	6	6	6	1	1	1
4	5	4	4	4	2	3	2	3	3	6	7	4	8	9	9	9	3	4	4	4	2	2	2
7	9	5	6	6	4	5	5	4	4	8	9	6	7	8	9	9	5	6	7	7	3	3	3
4	5	4	4	4	3	3	2	4	5	6	6	4	3	4	5	5	5	5	5	6	2	2	2
5	7	4	4	4	3	3	2	3	3	10	10	10	4	4	6	6	5	6	7	7	2	2	2
5	7	4	4	4	3	3	2	4	5	5	5	3	3	4	4	4	4	4	4	4	1	1	1
3	4	2	3	3	1	2	2	3	4	10	10	9	2	2	4	4	5	6	6	6	1	2	2
5	7	4	4	4	3	3	3	3	3	9	10	8	6	7	7	7	5	5	6	7	3	3	3
7	9	6	6	6	4	5	5	4	5	10	10	9	5	5	6	6	6	7	7	8	3	3	3
5	7	4	4	4	2	3	2	5	5	6	6	5	7	7	9	8	5	6	7	8	1	1	1
7	9	8	6	6	4	5	4	3	4	8	9	7	2	3	3	4	4	5	5	6	3	3	3
6	8	5	4	5	4	1	1	4	5	7	8	5	4	4	5	6	3	3	3	4	1	1	1
6	8	5	2	5	3	2	2	4	5	8	9	6	5	6	7	7	6	7	7	7	1	1	1
3	4	2	3	3	1	2	1	3	3	9	9	8	3	3	5	5	3	3	3	4	1	1	1
4	5	4	4	4	3	3	2	3	4	6	6	5	7	7	9	9	5	6	7	7	1	1	1
5	7	4	4	4	2	3	3	3	4	8	9	6	2	2	4	4	4	5	6	6	2	2	2
2	2	2	3	3	1	2	1	6	7	6	6	5	6	6	7	7	5	5	5	5	1	1	1
7	9	6	6	6	4	5	4	4	5	10	10	9	4	5	6	5	5	5	6	6	3	3	3
6	8	6	4	6	5	2	2	5	6	2	3	1	7	8	9	9	3	3	3	4	1	1	3
4	5	4	4	4	2	3	2	4	4	8	8	7	4	5	5	5	6	6	7	8	1	1	1
3	4	2	3	3	2	2	1	4	5	10	10	9	4	4	6	5	7	7	7	8	1	1	2
5	7	4	4	4	2	3	3	3	3	8	9	7	4	5	6	6	3	4	4	4	1	2	2
4	5	4	4	4	3	3	2	6	6	8	8	6	2	3	4	3	6	7	8	9	1	1	2
4	5	4	4	4	2	3	3	3	4	9	9	8	7	8	8	8	4	5	5	5	1	1	1
7	9	5	6	6	5	5	5	3	4	9	9	8	4	5	5	6	5	6	6	6	3	3	3
5	7	4	4	4	3	3	3	5	5	5	5	3	5	5	7	7	4	5	5	5	2	2	2
4	5	4	4	4	2	3	2	4	5	4	5	2	7	7	8	8	3	3	3	4	2	2	2
6	8	8	9	3	2	2	1	4	5	8	9	7	6	6	7	8	4	4	5	6	1	1	2
4	5	4	4	4	2	3	2	5	5	7	8	5	5	5	7	6	5	6	6	7	1	1	2
7	9	8	6	6	5	5	4	3	3	6	6	5	6	7	7	7	5	5	5	6	3	3	3
6	8	5	5	5	3	2	1	4	4	6	6	4	3	3	5	5	2	3	3	3	1	1	2
5	7	4	4	4	2	3	2	5	6	5	6	3	4	4	6	5	3	3	3	3	1	1	1
7	9	2	6	6	4	5	4	4	5	6	7	4	5	5	6	7	2	3	4	5	2	2	2
4	5	4	4	4	2	3	3	5	6	10	10	9	7	7	9	9	4	5	6	7	3	3	3
5	7	4	4	4	3	3	2	4	4	10	10	9	3	4	5	5	6	6	6	6	1	1	2
7	9	7	6	6	5	5	4	4	5	5	5	4	8	9	10	9	3	3	4	5	3	3	3
7	9	8	6	6	5	5	5	3	4	8	9	7	5	6	7	7	6	7	8	8	3	3	3
5	7	4	4	4	3	3	3	4	4	10	10	9	3	4	4	5	6	6	6	7	1	1	2
5	7	4	4	4	2	3	3	4	5	7	8	6	4	4	5	6	5	5	5	6	2	2	2
3	4	2	3	3	2	2	1	3	4	8	9	7	5	5	6	7	3	3	4	5	1	2	2
8	10	8	6	6	4	5	4	4	4	7	8	5	6	7	8	7	3	3	4	5	3	3	3
4	5	4	4	4	2	3	3	3	4	8	9	6	4	5	6	6	5	5	6	7	1	2	2
4	5	4	4	4	3	3	3	3	3	5	6	4	5	6	7	7	4	4	4	4	1	2	2
6	8	5	6	7	6	3	2	4	4	8	9	6	7	7	9	8	4	5	6	6	3	3	3
3	4	2	3	3	1	2	2	3	4	5	5	4	6	6	7	7	5	5	5	5	1	1	2
4	5	4	4	4	2	3	2	3	4	7	8	5	3	3	5	5	5	6	7	7	2	2	2
3	4	2	3	3	2	2	2	4	4	6	7	4	5	5	7	6	5	5	6	6	1	2	2
3	4	2	3	3	2	2	1	4	4	5	6	4	5	5	6	7	6	6	6	7	1	1	1
7	9	6	6	6	5	5	4	5	6	5	6	4	7	8	9	9	4	4	4	4	3	3	3
6	8	9	5	5	4	2	2	5	5	9	10	8	4	5	6	6	4	5	6	7	1	2	2
3	4	2	3	3	2	2	2	3	3	6	6	5	3	3	5	4	4	5	5	6	1	2	2
6	8	8	3	4	3	1	1	5	6	10	10	9	4	5	5	5	5	6	7	8	2	2	2
3	4	2	3	3	2	2	1	4	4	5	6	3	2	3	3	4	4	4	4	5	0	1	2
7	9	9	6	6	5	5	5	4	5	5	5	4	5	6	7	6	1	1	2	2	3	3	3
5	7	4	4	4	3	3	2	4	5	8	9	7	6	7	7	8	4	5	5	6	1	2	2
4	5	4	4	4	3	3	2	3	4	7	8	5	2	2	4	4	4	5	5	5	1	2	2
3	4	2	3	3	2	2	1	5	5	5	6	4	4	5	6	5	4	5	5	5	1	1	1
4	5	4	4	4	3	3	2	4	5	7	8	6	5	6	7	7	5	6	6	7	2	2	2
5	7	4	4	4	2	3	3	5	6	5	6	4	4	4	5	5	5	5	5	6	2	2	2
5	7	4	4	4	2	3	3	5	6	5	6	3	6	7	8	7	2	3	4	5	1	1	2
6	8	8	7	6	4	2	1	5	5	8	9	6	4	5	5	6	4	4	5	5	2	2	2
6	8	7	1	4	2	3	3	3	4	5	6	3	3	3	4	5	3	4	5	5	1	1	2
4	5	4	4	4	2	3	3	5	6	6	7	4	5	6	7	6	4	4	4	5	2	2	2
5	7	4	4	4	2	3	3	4	4	8	9	7	4	4	5	5	5	6	7	8	1	1	2
2	2	2	3	3	2	2	2	5	6	8	9	7	3	4	4	5	3	4	5	5	1	1	2
4	5	4	4	4	3	3	2	4	5	5	5	4	3	3	5	4	3	4	4	5	1	1	1
8	10	8	6	6	5	5	5	3	4	7	7	5	2	3	4	4	4	5	6	6	3	3	3
6	8	7	5	3	1	2	1	5	5	5	5	4	7	8	9	8	2	2	3	3	1	1	2
3	4	2	3	3	2	2	2	5	6	9	10	8	4	5	5	6	6	6	6	7	1	1	2
5	7	4	4	4	2	3	3	5	5	8	8	6	5	6	6	6	4	4	5	6	2	2	2
5	7	4	4	4	2	3	3	4	4	7	7	6	5	5	6	7	4	5	6	7	1	1	3
5	7	4	4	4	3	3	3	3	3	6	6	5	5	6	6	7	5	6	7	8	1	1	1
4	5	4	4	4	3	3	2	4	5	9	9	7	5	5	7	7	4	5	5	6	2	2	2
3	4	2	3	3	1	2	2	4	5	7	7	6	4	4	5	6	4	4	5	6	1	2	2
2	2	2	3	3	1	2	1	5	6	7	8	5	4	5	6	6	4	4	4	5	1	1	2
4	5	4	4	4	2	3	2	3	3	3	4	2	5	6	7	6	3	3	3	4	1	1	1
5	7	4	4	4	2	3	2	4	5	10	10	8	4	4	6	5	5	6	6	6	1	2	2
4	5	4	4	4	2	3	2	5	6	7	7	5	3	3	5	4	6	6	7	7	2	2	2
2	2	2	3	3	1	2	2	4	5	7	8	5	7	8	9	9	5	6	7	8	1	1	2
5	7	4	4	4	2	3	3	4	5	6	6	4	4	5	6	5	4	4	5	6	1	1	1
7	9	6	6	6	4	5	5	4	4	7	7	5	5	6	6	7	4	4	4	4	3	3	3
5	7	4	4	4	2	3	2	2	3	7	7	5	4	5	6	6	4	4	5	5	1	2	2
3	4	2	3	3	2	2	1	2	2	7	8	5	4	5	6	5	4	5	5	6	1	1	1
4	5	4	4	4	3	3	2	5	5	6	6	5	8	8	10	9	3	4	4	4	2	2	2
3	4	2	3	3	2	2	1	4	5	8	9	7	5	6	6	7	5	6	6	7	2	2	2
5	7	4	4	4	2	3	3	4	4	8	9	7	5	6	7	6	5	6	6	7	2	2	2
6	8	6	3	6	4	2	1	2	2	6	6	5	4	5	6	5	3	4	5	6	2	2	2
4	5	4	4	4	2	3	2	3	3	10	10	8	3	3	4	5	4	5	6	6	1	2	2
5	7	4	4	4	2	3	3	4	5	9	9	7	2	3	4	3	6	7	8	8	2	2	2
4	5	4	4	4	2	3	3	5	5	6	6	4	8	9	9	9	5	6	7	7	1	2	2
3	4	2	3	3	1	2	2	3	3	7	7	5	3	3	4	4	6	7	7	7	1	1	1
3	4	2	3	3	1	2	2	3	3	9	9	7	6	7	8	8	6	6	7	7	1	2	2
2	2	2	3	3	2	2	1	4	5	7	7	6	5	5	7	7	5	5	6	6	1	2	2
4	5	4	4	4	3	3	3	5	5	7	7	6	6	7	8	7	4	5	6	7	1	2	2
4	5	4	4	4	2	3	2	4	4	10	10	9	5	6	7	7	7	8	9	9	1	1	2
3	4	2	3	3	1	2	2	5	5	6	7	4	5	6	6	6	6	6	6	7	1	1	2
6	8	9	7	5	3	1	1	4	5	9	10	7	5	6	6	7	6	7	8	8	3	3	3
5	7	4	4	4	3	3	2	5	5	4	5	3	6	7	8	8	3	3	3	4	1	1	1
4	5	4	4	4	2	3	2	4	5	7	8	6	7	7	9	9	5	6	6	7	1	1	1
6	8	6	7	7	5	2	2	3	4	4	5	2	4	4	5	6	3	3	4	4	2	2	2
6	8	5	5	6	4	2	2	5	5	6	6	5	6	7	8	7	5	6	6	7	2	2	2
5	7	4	4	4	2	3	3	6	6	8	8	7	6	7	8	8	4	5	6	6	2	2	2
7	9	7	6	6	5	5	5	4	5	7	8	6	5	5	7	6	5	6	7	7	3	3	3
3	4	2	3	3	1	2	2	5	5	8	8	7	5	6	7	6	5	5	6	7	1	1	2
5	7	4	4	4	2	3	3	3	4	9	9	8	4	4	5	6	5	5	5	5	1	1	2
2	2	2	3	3	1	2	2	4	5	7	7	5	4	5	5	5	5	6	6	6	1	1	2
4	5	4	4	4	3	3	3	1	2	8	9	6	4	4	5	5	5	6	6	6	1	1	1
4	5	4	4	4	3	3	2	3	4	9	10	8	7	8	8	9	4	5	5	5	1	1	1
7	9	6	6	6	5	5	5	4	5	8	9	7	3	4	4	4	4	4	5	5	3	3	3
7	9	6	6	6	4	5	5	2	2	7	8	6	6	6	7	7	5	5	5	6	3	3	3
4	5	4	4	4	3	3	3	3	3	3	3	2	4	5	6	6	3	4	5	6	1	2	2
4	5	4	4	4	2	3	2	3	3	8	9	7	4	4	5	5	5	5	6	7	2	2	2
4	5	4	4	4	2	3	2	4	5	10	10	8	4	4	6	5	5	6	7	8	1	1	2
5	7	4	4	4	3	3	2	3	3	10	10	9	6	6	7	8	6	6	6	7	1	2	2
4	5	4	4	4	2	3	3	5	5	7	7	5	4	4	5	5	3	4	4	4	2	2	2
5	7	4	4	4	3	3	2	4	5	8	8	7	5	6	6	7	4	4	4	5	2	2	2
4	5	4	4	4	2	3	3	4	5	10	10	8	7	7	8	8	6	6	6	6	2	2	2
5	7	4	4	4	2	3	3	3	3	10	10	8	5	5	6	6	4	4	5	5	1	1	2
6	8	3	4	4	3	1	1	4	5	9	9	8	3	4	5	5	5	6	7	7	2	2	2
5	7	4	4	4	3	3	3	4	5	7	7	6	5	5	7	7	4	4	5	6	2	2	2
7	9	6	6	6	4	5	4	3	3	7	8	5	4	4	5	6	5	5	5	5	3	3	3
6	8	6	6	2	1	2	2	4	5	8	8	6	6	6	8	8	6	6	6	6	1	2	2
7	9	7	6	6	5	5	4	4	5	5	5	3	5	6	7	6	4	4	4	4	3	3	3
5	7	4	4	4	2	3	3	5	5	7	8	6	6	7	7	7	4	5	6	6	2	2	2
4	5	4	4	4	3	3	2	4	4	9	10	7	3	4	4	5	5	5	6	7	2	2	2
3	4	2	3	3	1	2	1	4	4	6	6	5	4	4	6	5	6	6	6	7	1	1	1
4	5	4	4	4	3	3	2	4	5	7	8	6	6	6	8	8	5	5	6	6	2	2	3
4	5	4	4	4	3	3	3	4	5	8	8	7	7	7	9	9	5	5	6	7	2	2	2
6	8	6	2	4	2	3	2	3	3	7	8	6	4	4	6	5	4	4	5	6	1	1	2
5	7	4	4	4	3	3	2	5	6	7	8	6	3	4	5	5	5	6	6	7	2	2	2
5	7	4	4	4	3	3	3	3	4	5	6	4	3	3	4	4	5	6	7	7	2	2	2
3	4	2	3	3	1	2	1	5	5	7	7	5	6	6	8	8	5	6	6	7	1	2	2
3	4	2	3	3	2	2	1	3	4	7	7	5	6	7	8	8	3	4	4	5	1	1	1
4	5	4	4	4	2	3	2	4	5	3	4	1	4	5	6	5	4	4	4	4	1	1	2
6	8	8	2	2	1	2	1	5	5	6	6	5	4	5	5	5	5	5	6	6	2	2	2
6	8	6	6	6	4	3	3	4	5	9	9	7	3	4	4	4	6	6	7	7	1	1	1
2	2	2	3	3	2	2	2	5	5	8	8	6	4	4	6	5	4	4	5	5	1	1	2
4	5	4	4	4	2	3	2	3	4	5	6	4	4	4	6	6	2	3	4	5	1	1	1
5	7	4	4	4	2	3	2	5	6	8	8	7	4	5	6	5	3	4	5	5	1	1	2
4	5	4	4	4	3	3	3	4	4	8	8	6	6	6	8	7	4	4	5	5	1	1	1
4	5	4	4	4	3	3	3	3	3	6	6	4	4	5	5	6	4	4	5	6	1	1	2
3	4	2	3	3	2	2	2	4	4	7	7	6	6	7	7	7	4	4	4	4	1	1	2
6	8	7	3	7	6	3	3	5	6	8	8	6	3	4	4	4	6	7	7	8	2	2	2
5	7	4	4	4	2	3	3	2	3	7	8	6	6	6	8	8	4	4	4	4	1	1	2
9	10	8	6	6	5	5	5	3	3	7	8	6	5	5	6	7	4	5	5	5	3	3	3
4	5	4	4	4	2	3	3	5	5	9	9	8	4	5	5	5	5	6	7	7	1	1	2
6	8	8	4	6	5	2	2	4	4	6	7	5	5	6	6	7	4	4	5	6	1	1	2
5	7	4	4	4	2	3	2	4	4	5	5	4	5	6	7	6	5	5	6	6	2	2	2
6	8	6	5	7	5	2	2	3	4	8	8	6	6	6	8	7	6	6	6	6	3	3	3
5	7	4	4	4	2	3	3	3	4	10	10	9	4	4	5	6	5	6	7	8	1	1	2
4	5	4	4	4	3	3	2	5	6	5	5	3	4	4	6	5	4	4	5	6	2	2	2
4	5	4	4	4	3	3	3	5	5	8	9	7	3	4	5	5	5	5	6	6	2	2	2
2	2	2	3	3	2	2	1	3	4	7	8	5	5	5	6	6	3	4	5	5	1	2	2
3	4	2	3	3	2	2	2	5	5	8	9	6	4	5	6	5	3	3	4	5	1	1	1
6	8	6	1	6	4	2	2	3	3	10	10	9	9	9	10	10	5	5	6	7	3	3	3
7	9	6	6	6	4	5	4	4	5	6	6	4	6	7	8	8	4	4	4	4	3	3	3
3	4	2	3	3	2	2	2	4	4	9	9	7	4	4	6	6	4	5	6	6	2	2	2
3	4	2	3	3	1	2	1	5	5	9	9	7	5	5	6	7	6	7	7	8	2	2	2
2	2	2	3	3	2	2	1	4	4	8	8	6	5	6	6	6	4	5	6	6	1	1	2
5	7	4	4	4	2	3	2	4	4	10	10	9	3	3	5	5	6	7	8	9	2	2	2
5	7	4	4	4	3	3	2	5	5	8	9	7	5	5	7	7	5	6	7	7	2	2	2
5	7	4	4	4	2	3	3	5	6	8	8	7	6	7	8	7	4	5	6	6	1	2	2
7	9	7	6	6	4	5	4	4	4	6	7	5	2	2	3	4	6	6	6	7	3	3	3
4	5	4	4	4	3	3	3	4	5	8	9	7	5	5	7	6	4	4	4	5	1	2	2
5	7	4	4	4	3	3	3	5	6	6	7	4	5	6	6	7	5	6	6	6	2	2	2
5	7	4	4	4	3	3	3	3	3	6	7	5	4	4	5	5	4	4	5	6	2	2	2
4	5	4	4	4	3	3	2	4	5	7	7	5	3	4	5	4	5	5	6	7	2	2	2
4	5	4	4	4	3	3	3	5	6	8	8	7	6	6	8	7	4	4	4	4	2	2	2
6	8	4	3	6	4	3	3	5	6	8	8	7	5	6	7	6	3	3	3	4	2	2	2
4	5	4	4	4	2	3	3	4	4	5	6	4	5	5	6	6	6	7	7	8	2	2	2
3	4	2	3	3	1	2	2	4	4	4	4	2	5	5	6	7	3	4	5	6	1	1	1
7	9	5	6	6	4	5	4	4	5	7	7	5	3	3	5	4	6	6	6	7	3	3	3
5	7	4	4	4	2	3	3	5	5	3	4	1	4	5	6	5	4	4	4	5	2	2	2
4	5	4	4	4	2	3	3	4	4	7	8	5	6	7	7	7	4	4	4	5	2	2	2
7	9	7	6	6	4	5	4	4	5	10	10	10	6	7	7	8	2	3	4	4	3	3	3
5	7	4	4	4	3	3	2	4	5	7	8	5	5	5	7	6	5	6	6	7	2	2	2
5	7	4	4	4	3	3	2	5	5	9	9	7	5	5	7	7	6	7	8	8	2	2	2
4	5	4	4	4	3	3	2	3	3	10	10	9	6	7	7	8	4	5	6	6	2	2	2
8	10	8	6	6	5	5	4	4	5	5	6	3	1	2	2	2	3	3	4	5	2	2	3
5	7	4	4	4	3	3	2	5	5	5	6	4	3	3	5	5	3	3	4	5	2	2	2
3	4	2	3	3	2	2	1	3	4	6	6	4	2	2	3	3	2	2	2	2	0	2	2
6	8	6	3	2	1	2	2	3	3	6	7	4	7	8	8	9	5	5	5	6	1	1	1
4	5	4	4	4	2	3	3	4	4	9	9	7	4	5	6	6	6	6	6	6	1	1	1
5	7	4	4	4	3	3	2	4	4	5	5	3	4	5	5	6	5	5	5	5	2	2	2
1	1	2	3	3	2	2	1	4	5	5	5	4	4	5	6	6	5	6	7	8	1	1	2
3	4	2	3	3	2	2	1	4	5	9	10	7	2	3	4	4	6	6	6	6	1	1	1
6	8	7	5	4	3	2	1	3	3	8	9	7	4	4	6	6	5	6	6	7	2	2	2
4	5	4	4	4	2	3	3	4	4	10	10	9	5	5	6	6	6	6	6	6	1	1	3
6	8	7	1	3	2	4	3	4	5	9	10	8	4	5	5	6	4	4	5	5	2	2	2
6	8	7	4	6	5	2	1	4	5	6	7	4	10	10	10	10	3	3	4	5	2	2	2
2	2	2	3	3	1	2	1	4	4	10	10	8	4	5	6	5	4	5	6	7	1	2	2
5	7	4	4	4	3	3	3	4	5	6	7	5	7	8	8	8	7	8	8	8	2	2	2
4	5	4	4	4	2	3	3	3	3	7	8	6	4	5	5	5	5	5	6	7	2	2	2
3	4	2	3	3	2	2	1	4	5	9	10	8	5	5	7	6	6	6	7	8	1	1	1
3	4	2	3	3	2	2	1	3	3	6	7	4	4	4	5	5	6	6	6	7	1	1	2
4	5	4	4	4	3	3	3	5	6	6	7	5	5	5	7	7	4	4	5	5	1	1	1
6	8	7	3	6	5	3	2	4	4	8	9	7	2	2	3	4	4	5	5	6	2	2	2
5	7	4	4	4	2	3	2	4	4	9	10	7	5	5	6	7	4	4	5	5	2	2	3
5	7	4	4	4	2	3	2	3	3	8	9	7	3	3	4	5	5	5	5	5	2	2	2
5	7	4	4	4	3	3	3	3	3	7	7	6	6	6	8	7	4	4	5	6	2	2	2
6	8	7	5	6	5	3	2	3	4	7	8	6	5	6	6	6	3	3	4	5	1	1	1
6	8	6	4	5	3	4	3	5	5	9	10	7	5	5	6	7	2	2	3	3	1	2	2
6	8	6	4	6	4	3	3	5	5	7	7	5	6	7	8	7	5	6	7	7	3	3	3
8	10	8	6	6	4	5	5	4	4	8	8	7	6	6	7	7	5	6	6	7	3	3	3
6	8	8	4	6	5	3	2	4	5	9	9	7	4	5	6	6	4	5	5	6	1	1	2
4	5	4	4	4	3	3	3	4	4	6	7	4	4	4	5	6	4	4	4	4	1	2	2
5	7	4	4	4	3	3	2	3	3	6	6	5	3	4	4	5	4	4	4	4	1	2	3
4	5	4	4	4	2	3	3	3	4	7	8	5	4	5	6	5	4	5	6	7	2	2	2
6	8	8	6	5	3	3	3	5	6	10	10	8	4	5	5	6	4	4	4	4	1	2	2
5	7	4	4	4	2	3	3	4	5	8	8	7	3	4	5	5	5	5	6	7	1	1	1
1	1	2	3	3	1	2	2	4	4	9	10	8	5	6	7	6	5	6	7	8	1	1	1
3	4	2	3	3	2	2	2	4	5	7	8	5	3	3	4	4	3	4	5	5	1	2	2
5	7	4	4	4	3	3	2	5	6	7	7	5	6	7	7	7	2	2	2	2	2	2	2
2	2	2	3	3	2	2	1	4	4	10	10	8	7	8	9	8	4	5	6	6	1	2	2
4	5	4	4	4	3	3	3	4	5	9	10	8	5	5	7	6	7	7	7	7	1	1	1
4	5	4	4	4	3	3	2	3	4	7	8	6	4	4	6	5	6	7	8	9	2	2	2
3	4	2	3	3	1	2	2	4	5	7	7	5	5	5	6	6	3	3	3	4	1	1	1
4	5	4	4	4	3	3	3	4	5	9	10	8	4	4	6	6	6	6	7	7	2	2	2
2	2	2	3	3	2	2	1	4	4	6	6	4	8	8	9	10	6	7	8	9	1	1	1
4	5	4	4	4	2	3	3	4	5	6	6	5	5	5	7	6	4	5	6	7	2	2	2
3	4	2	3	3	2	2	1	4	4	6	6	4	2	2	3	4	4	4	5	6	0	1	2
6	8	6	7	5	3	2	2	4	4	10	10	9	2	2	3	4	4	5	6	7	2	2	2
4	5	4	4	4	2	3	2	3	3	6	6	4	2	3	3	3	4	5	5	5	1	2	2
6	8	8	1	5	4	2	1	4	5	4	4	3	5	5	7	6	4	4	4	4	1	2	3
7	9	5	6	6	4	5	4	4	5	6	6	4	5	6	6	7	4	5	5	5	3	3	3
6	8	6	2	6	5	2	2	4	4	8	8	6	4	5	6	6	4	5	6	7	2	2	2
5	7	4	4	4	3	3	2	3	3	10	10	9	6	7	8	7	5	6	6	7	2	2	2
6	8	8	3	5	3	2	2	4	5	10	10	8	5	6	6	6	6	7	8	9	3	3	3
5	7	4	4	4	3	3	3	4	5	8	9	6	6	7	8	8	4	4	5	6	1	2	2
5	7	4	4	4	2	3	3	4	5	7	7	5	4	4	6	6	4	4	4	4	2	2	2
5	7	4	4	4	2	3	2	4	4	6	7	5	4	4	6	6	4	4	5	5	2	2	2
5	7	4	4	4	3	3	2	4	4	9	10	8	5	5	6	6	3	4	5	5	2	2	2
3	4	2	3	3	2	2	1	5	6	3	4	1	5	5	7	7	4	4	5	5	1	1	1
6	8	4	5	5	4	3	3	5	6	8	8	6	5	6	7	7	6	6	6	7	2	2	2
3	4	2	3	3	1	2	1	4	5	8	9	7	4	4	6	5	4	4	4	4	1	1	2
4	5	4	4	4	3	3	2	4	5	8	8	7	6	7	8	8	5	5	5	5	1	1	2
5	7	4	4	4	3	3	2	4	5	8	9	6	4	4	5	6	5	5	5	5	1	1	2
6	8	9	5	5	3	2	2	5	5	7	8	6	4	5	5	5	6	6	7	8	2	2	2
5	7	4	4	4	2	3	3	5	5	9	10	7	3	3	5	4	7	7	7	7	2	2	2
4	5	4	4	4	3	3	3	4	5	4	5	2	6	7	7	7	5	5	5	5	1	1	2
2	2	2	3	3	1	2	2	4	5	9	9	8	3	3	5	4	5	5	6	6	1	2	2
2	2	2	3	3	2	2	1	4	4	7	8	5	6	6	8	8	6	7	8	9	1	1	1
4	5	4	4	4	2	3	2	4	5	8	9	6	6	7	7	7	5	6	7	7	2	2	2
6	8	7	3	6	4	2	2	3	4	8	8	6	6	7	7	8	4	4	5	5	1	1	1
7	9	5	6	6	4	5	4	4	4	9	9	8	5	5	6	7	5	6	6	7	3	3	3
4	5	4	4	4	2	3	3	3	4	9	10	7	4	4	5	6	6	6	7	7	2	2	2
3	4	2	3	3	1	2	1	3	3	5	6	4	5	6	6	6	4	5	5	5	1	1	1
5	7	4	4	4	2	3	2	3	4	4	4	2	3	4	5	5	3	3	3	4	1	2	2
6	8	5	6	3	2	3	3	3	4	8	8	6	5	6	7	6	5	6	7	8	1	1	1
5	7	4	4	4	3	3	3	4	4	5	5	4	6	7	8	8	3	4	5	5	1	1	1
6	8	8	8	4	2	2	1	4	5	9	9	7	4	4	6	6	6	6	7	8	2	2	2
5	7	4	4	4	2	3	2	6	7	5	5	4	5	6	6	6	5	5	5	5	1	1	1
4	5	4	4	4	3	3	3	4	5	6	6	5	4	5	6	5	4	5	6	6	2	2	2
5	7	4	4	4	2	3	2	5	5	8	8	6	6	7	8	8	5	5	5	5	2	2	2
3	4	2	3	3	2	2	1	4	4	9	9	8	5	5	7	6	5	5	6	6	2	2	2
3	4	2	3	3	2	2	2	5	6	5	6	4	5	5	7	7	3	4	4	5	1	1	1
6	8	7	3	4	3	4	3	4	5	9	10	7	6	7	8	7	4	4	5	6	3	3	3
6	8	8	3	2	1	2	1	3	3	4	4	2	8	8	10	9	3	4	4	4	2	2	2
5	7	4	4	4	3	3	3	4	4	10	10	9	7	8	9	9	5	6	7	7	3	3	3
3	4	2	3	3	2	2	2	4	5	7	7	6	5	6	6	7	4	5	6	6	2	2	2
5	7	4	4	4	3	3	3	4	5	8	9	7	4	5	6	6	4	5	5	6	2	2	2
5	7	4	4	4	3	3	2	5	6	6	7	4	5	5	6	7	5	5	5	5	2	2	2
5	7	4	4	4	2	3	2	5	5	5	5	4	5	6	6	7	2	3	4	4	2	2	2
3	4	2	3	3	1	2	1	4	5	4	4	3	4	4	6	6	3	4	4	5	0	1	2
3	4	2	3	3	1	2	2	6	6	5	5	4	4	4	5	5	5	6	7	8	1	1	2
4	5	4	4	4	3	3	2	4	5	3	4	2	3	4	4	4	4	4	4	5	1	1	1
4	5	4	4	4	3	3	2	3	4	5	6	4	4	5	6	6	3	4	4	4	1	1	1
2	2	2	3	3	1	2	2	4	4	8	8	6	5	6	6	7	4	5	5	5	1	1	3
6	8	5	2	5	4	2	2	4	4	9	9	8	6	6	8	7	7	8	8	9	2	2	2
4	5	4	4	4	2	3	2	3	3	10	10	9	5	5	6	6	7	8	9	9	1	2	2
4	5	4	4	4	3	3	3	4	4	6	7	5	5	6	7	7	3	3	4	4	1	1	1
5	7	4	4	4	3	3	3	3	3	10	10	9	5	5	7	7	4	5	6	6	1	1	2
9	10	8	6	6	5	5	5	5	5	4	5	2	5	6	7	6	3	3	3	4	3	3	3
5	7	4	4	4	2	3	3	5	5	10	10	9	3	3	4	4	6	7	8	8	2	2	2
3	4	2	3	3	1	2	1	4	5	5	5	4	4	5	5	5	3	3	3	4	0	2	2
5	7	4	4	4	3	3	2	3	3	8	8	7	4	5	5	5	5	6	7	8	1	1	2
5	7	4	4	4	2	3	3	4	4	9	10	7	5	5	7	6	7	7	8	8	2	2	2
6	8	5	5	8	7	3	2	5	6	9	9	7	5	6	6	7	4	4	5	6	2	2	2
5	7	4	4	4	3	3	2	4	4	6	7	5	3	4	4	4	5	5	5	5	1	1	1
5	7	4	4	4	3	3	3	3	4	5	5	3	5	6	6	6	2	3	4	5	2	2	2
4	5	4	4	4	2	3	3	5	5	6	6	4	5	5	6	7	5	5	5	6	2	2	2
5	7	4	4	4	2	3	2	4	5	6	6	4	4	5	6	6	3	4	4	5	1	1	2
5	7	4	4	4	2	3	2	3	4	2	3	1	3	4	4	5	3	3	3	3	1	1	1
4	5	4	4	4	3	3	2	6	7	4	4	2	3	4	5	5	4	4	4	4	1	1	2
3	4	2	3	3	1	2	2	4	4	7	7	6	4	4	6	6	5	6	7	8	1	1	1
3	4	2	3	3	1	2	2	3	3	9	10	7	5	5	6	7	4	5	6	6	1	2	2
5	7	4	4	4	2	3	3	5	5	5	5	3	8	8	10	10	4	5	5	5	2	2	2
6	8	7	5	3	1	2	2	3	3	6	6	5	6	7	8	8	4	4	4	5	1	2	2
5	7	4	4	4	2	3	2	4	5	9	9	8	6	7	8	7	4	5	6	6	2	2	2
3	4	2	3	3	1	2	2	4	4	6	6	5	3	3	4	4	5	6	6	6	1	2	2
4	5	4	4	4	2	3	2	5	6	9	10	8	4	4	6	5	6	7	7	7	2	2	2
2	2	2	3	3	1	2	2	4	5	9	10	8	4	5	5	6	6	6	6	6	1	1	2
5	7	4	4	4	3	3	3	4	5	6	6	4	4	4	6	6	3	4	5	6	2	2	2
2	2	2	3	3	2	2	1	5	6	8	9	6	5	5	6	7	5	6	7	8	1	1	1
4	5	4	4	4	2	3	3	3	4	8	8	7	5	5	6	6	4	4	4	5	1	1	1
6	8	6	6	6	4	3	2	4	4	8	9	7	5	5	6	6	4	4	4	5	2	2	2
5	7	4	4	4	2	3	3	3	3	7	8	6	4	5	6	6	4	4	5	6	2	2	2
5	7	4	4	4	2	3	2	4	4	8	9	7	6	6	8	8	4	4	4	4	2	2	2
6	8	4	4	3	2	1	1	3	4	10	10	9	5	6	7	6	5	6	6	7	1	1	1
4	5	4	4	4	2	3	3	4	5	6	7	4	3	4	5	4	6	6	7	7	2	2	2
3	4	2	3	3	1	2	2	3	4	8	8	6	6	7	7	8	5	5	6	6	1	1	2
6	8	6	4	2	1	2	2	4	5	8	9	7	6	6	7	8	4	5	5	5	1	2	2
5	7	4	4	4	2	3	2	4	5	9	9	8	6	7	7	8	4	5	6	6	2	2	2
2	2	2	3	3	2	2	1	6	7	6	6	5	4	4	6	6	5	6	6	7	1	1	1
3	4	2	3	3	1	2	1	4	5	5	5	3	5	6	7	6	5	6	6	6	1	1	1
2	2	2	3	3	1	2	2	5	6	3	4	1	6	7	8	8	4	4	4	4	1	1	1
3	4	2	3	3	1	2	2	3	4	7	7	5	5	6	7	6	5	5	6	6	2	2	2
4	5	4	4	4	2	3	2	3	4	4	4	3	3	4	4	4	3	3	4	4	1	2	2
7	9	6	6	6	4	5	4	3	3	5	5	3	7	8	8	9	3	4	5	5	3	3	3
6	8	9	3	6	4	3	2	2	2	8	9	6	5	6	6	7	6	7	8	9	3	3	3
4	5	4	4	4	3	3	2	3	4	10	10	10	6	7	8	7	5	6	7	7	2	2	2
3	4	2	3	3	2	2	2	4	5	4	5	2	7	7	9	9	3	4	4	5	1	2	2
7	9	8	6	6	4	5	4	3	3	4	5	3	4	4	6	6	4	4	4	4	3	3	3
5	7	4	4	4	2	3	3	4	5	8	8	7	4	4	5	6	5	5	5	5	1	1	1
4	5	4	4	4	3	3	3	4	5	10	10	8	5	6	6	7	5	6	6	7	1	1	2
8	10	8	6	6	5	5	5	4	5	6	6	5	4	4	5	6	5	6	6	7	3	3	3
4	5	4	4	4	3	3	3	4	5	8	9	7	5	5	7	6	7	7	7	7	1	1	2
7	9	6	6	6	5	5	5	4	5	6	6	5	4	5	5	6	6	6	6	6	3	3	3
6	8	8	6	2	1	4	4	6	7	8	9	6	4	4	6	6	6	6	7	8	3	3	3
6	8	4	3	4	3	3	2	6	6	10	10	9	6	6	8	7	7	8	9	10	3	3	3
1	1	2	3	3	2	2	2	3	4	8	8	7	7	8	9	8	5	5	6	7	1	2	2
4	5	4	4	4	2	3	2	4	5	6	7	5	4	4	5	6	4	4	5	6	2	2	2
5	7	4	4	4	2	3	2	4	5	7	7	5	6	6	8	8	5	5	6	7	2	2	2
4	5	4	4	4	3	3	2	2	2	10	10	10	5	6	7	7	7	8	9	9	3	3	3
6	8	8	3	2	1	3	3	4	5	8	8	7	5	5	6	7	5	5	5	5	2	2	2
3	4	2	3	3	1	2	2	3	3	6	7	4	5	6	7	6	4	5	5	6	1	2	3
3	4	2	3	3	1	2	2	6	7	7	7	5	3	3	5	5	3	4	4	5	1	1	2
6	8	5	4	6	5	3	3	4	4	9	10	8	1	2	3	2	6	6	7	7	1	1	1
5	7	4	4	4	2	3	3	4	5	10	10	8	4	4	6	5	6	7	7	8	1	2	2
7	9	6	6	6	5	5	5	4	4	9	10	7	4	4	5	6	5	5	6	6	3	3	3
3	4	2	3	3	1	2	2	3	3	5	6	3	4	5	5	6	4	5	5	5	1	1	2
4	5	4	4	4	3	3	3	4	4	8	9	7	7	8	8	9	7	7	7	7	3	3	3
5	7	4	4	4	3	3	2	3	3	5	5	3	5	6	6	6	3	3	3	3	1	2	2
6	8	6	6	2	1	3	2	3	4	8	8	7	6	7	8	7	6	6	7	8	1	1	1
4	5	4	4	4	2	3	3	4	5	8	8	7	3	4	4	5	4	4	5	6	2	2	2
4	5	4	4	4	3	3	2	4	4	8	9	7	6	7	7	7	5	6	6	7	2	2	2
3	4	2	3	3	2	2	2	4	5	6	6	5	3	4	4	4	5	6	7	8	1	1	1
6	8	5	7	1	1	4	3	3	3	6	7	5	4	5	5	6	6	7	7	8	2	2	2
5	7	4	4	4	2	3	3	6	6	7	7	5	2	3	3	3	4	5	5	6	2	2	2
5	7	4	4	4	2	3	3	3	3	8	8	6	6	7	8	7	5	6	7	7	1	1	2
6	8	5	3	5	4	2	2	5	6	7	7	6	4	5	5	5	5	5	5	6	1	1	1
5	7	4	4	4	3	3	3	3	3	9	10	8	6	7	8	8	3	3	3	3	1	1	2
6	8	5	6	4	2	3	3	3	4	7	8	6	6	7	7	7	4	4	5	6	1	1	2
2	2	2	3	3	1	2	2	5	6	7	8	5	4	5	6	6	4	5	5	6	1	1	2
5	7	4	4	4	2	3	3	5	5	9	9	8	6	7	8	7	6	7	8	9	3	3	3
2	2	2	3	3	1	2	2	5	6	10	10	9	5	6	7	6	6	6	6	6	2	2	2
6	8	6	4	6	4	2	2	4	5	5	5	4	5	5	6	6	4	4	4	4	2	2	2
6	8	6	7	4	2	2	1	2	2	8	8	6	5	6	7	6	6	6	6	7	2	2	2
2	2	2	3	3	1	2	2	4	5	9	9	7	6	6	7	8	6	7	8	9	2	2	2
4	5	4	4	4	3	3	3	3	4	9	10	8	5	6	6	6	5	6	6	6	1	1	2
5	7	4	4	4	2	3	3	5	5	7	7	5	4	4	5	6	4	5	6	7	2	2	2
5	7	4	4	4	2	3	3	4	4	7	8	5	4	4	5	6	5	6	6	6	2	2	2
5	7	4	4	4	3	3	2	4	5	7	8	6	4	4	5	6	5	5	5	5	1	1	1
6	8	6	2	3	2	3	2	3	4	6	7	4	4	5	5	6	3	4	4	4	1	1	2
4	5	4	4	4	3	3	3	4	4	8	8	6	4	4	6	6	4	5	6	6	1	1	1
8	10	8	6	6	5	5	5	4	4	6	7	4	3	4	5	5	4	4	5	5	3	3	3
5	7	4	4	4	2	3	3	3	4	4	4	3	8	8	9	9	4	4	4	5	2	2	2
4	5	4	4	4	3	3	2	2	2	7	8	6	3	3	4	4	5	5	5	5	1	1	1
4	5	4	4	4	3	3	2	4	4	3	3	1	7	7	9	9	4	5	5	5	1	1	2
3	4	2	3	3	1	2	1	4	5	5	5	4	7	8	8	8	2	3	3	3	1	1	2
6	8	6	5	5	3	3	3	3	3	6	7	5	3	4	4	5	5	6	6	6	1	2	2
5	7	4	4	4	2	3	3	5	5	5	6	3	4	5	6	6	5	5	5	5	1	1	1
5	7	4	4	4	2	3	3	2	3	8	9	7	3	3	4	5	5	6	6	7	1	1	2
5	7	4	4	4	3	3	3	4	5	7	8	5	4	5	5	6	4	4	4	5	1	1	2
4	5	4	4	4	3	3	3	4	5	7	7	6	5	5	6	7	5	5	5	6	1	2	2
4	5	4	4	4	3	3	2	4	4	7	7	6	3	4	4	4	4	4	4	4	1	1	1
5	7	4	4	4	2	3	3	5	6	6	7	5	3	3	4	5	5	5	5	5	2	2	2
7	9	10	6	6	4	5	5	4	4	9	10	8	2	3	3	4	3	4	5	6	3	3	3
8	10	8	6	6	5	5	5	3	3	5	6	4	3	4	4	4	5	6	7	7	3	3	3
3	4	2	3	3	2	2	2	2	3	9	10	7	4	5	5	6	6	6	7	8	2	2	2
7	9	8	6	6	5	5	5	4	4	9	9	7	6	6	7	8	4	5	6	7	3	3	3
4	5	4	4	4	2	3	2	5	5	4	4	2	4	4	5	5	3	4	4	5	1	1	1
5	7	4	4	4	3	3	3	5	6	8	8	6	7	7	8	9	4	4	5	5	2	2	2
6	8	3	4	5	4	3	2	5	5	10	10	9	5	5	7	6	6	7	7	7	1	1	1
6	8	6	7	3	1	2	1	4	4	6	6	4	4	4	5	6	5	5	6	7	1	1	2
3	4	2	3	3	2	2	1	4	5	8	8	7	5	5	7	7	4	4	4	4	1	2	2
3	4	2	3	3	2	2	2	4	4	7	8	6	5	6	6	7	4	5	5	5	1	1	2
5	7	4	4	4	2	3	2	5	5	9	9	8	6	6	7	7	4	5	6	7	1	1	1
6	8	4	9	6	5	3	3	3	3	8	9	7	4	5	5	5	6	6	7	8	3	3	3
7	9	6	6	6	4	5	5	4	5	7	7	6	5	5	7	7	4	5	6	6	3	3	3
4	5	4	4	4	2	3	3	5	6	8	9	6	5	6	6	6	5	6	7	7	2	2	2
5	7	4	4	4	3	3	3	4	5	9	10	8	2	3	3	4	7	7	8	9	2	2	2
3	4	2	3	3	2	2	2	4	4	6	7	5	5	5	7	6	5	6	7	8	2	2	2
4	5	4	4	4	2	3	3	4	5	5	6	4	5	6	7	6	5	5	5	6	1	1	1
6	8	9	3	5	4	2	2	5	5	10	10	8	2	2	4	4	6	7	8	9	1	1	2
5	7	4	4	4	3	3	3	5	6	8	8	6	3	3	5	5	5	5	6	7	2	2	2
6	8	8	9	5	3	3	2	3	3	7	7	6	6	7	8	8	4	4	5	6	3	3	3
10	10	8	6	6	4	5	4	4	4	6	7	4	4	5	6	6	3	3	4	4	3	3	3
3	4	2	3	3	2	2	2	4	4	9	10	7	5	5	7	7	5	6	7	8	2	2	2
4	5	4	4	4	3	3	2	4	4	6	6	5	6	6	7	7	5	6	7	8	1	1	1
5	7	4	4	4	2	3	3	5	5	3	3	1	4	4	6	5	1	1	1	2	1	1	2
6	8	6	4	4	3	4	4	4	5	8	8	6	4	4	5	6	5	6	7	7	3	3	3
3	4	2	3	3	2	2	1	5	6	3	3	1	2	2	3	4	4	5	5	6	0	1	2
5	7	4	4	4	3	3	3	5	5	10	10	9	6	7	7	7	6	7	7	8	3	3	3
3	4	2	3	3	2	2	2	4	5	9	10	8	3	3	5	4	4	5	5	5	1	1	1
3	4	2	3	3	2	2	2	2	2	8	8	7	4	5	5	5	3	4	5	6	1	1	1
6	8	6	4	2	1	3	3	5	6	7	8	6	5	6	6	7	3	4	5	6	1	2	2
5	7	4	4	4	2	3	3	4	4	4	4	2	5	6	6	7	4	5	5	6	2	2	2
5	7	4	4	4	2	3	3	4	5	4	4	3	2	3	3	4	3	3	3	3	1	2	2
2	2	2	3	3	1	2	2	3	3	5	5	4	5	6	6	6	5	5	5	6	1	1	1
1	1	2	3	3	2	2	2	3	3	4	4	3	4	5	6	5	5	5	6	6	1	1	1
5	7	4	4	4	3	3	2	4	4	9	9	8	3	3	5	5	5	6	7	8	1	2	2
5	7	4	4	4	2	3	2	4	5	9	10	7	5	6	7	6	4	4	5	5	1	2	2
1	1	2	3	3	2	2	1	4	5	5	5	3	4	4	6	6	4	4	5	6	0	1	1
3	4	2	3	3	1	2	1	4	4	7	8	6	5	5	6	6	4	4	5	6	1	1	2
4	5	4	4	4	3	3	3	4	4	7	8	5	4	5	6	6	4	5	5	5	1	1	2
3	4	2	3	3	1	2	1	5	6	6	7	4	3	3	4	5	4	4	4	4	0	1	1
4	5	4	4	4	3	3	3	5	6	9	10	8	3	4	4	4	6	6	6	6	1	1	2
4	5	4	4	4	2	3	3	4	4	9	10	8	2	3	3	3	6	7	8	8	1	1	2
2	2	2	3	3	1	2	2	4	5	6	6	4	1	2	3	2	3	3	4	4	0	1	2
6	8	7	7	5	4	3	3	5	6	10	10	9	3	4	4	4	7	7	8	9	3	3	3
2	2	2	3	3	1	2	2	6	7	8	9	6	4	4	5	6	5	5	6	6	1	1	2
3	4	2	3	3	1	2	2	5	6	9	10	8	4	5	5	5	5	6	7	7	2	2	2
5	7	4	4	4	2	3	2	4	4	8	8	7	4	5	6	6	4	5	5	5	1	1	2
4	5	4	4	4	2	3	2	4	5	7	7	5	5	5	7	7	4	4	4	4	2	2	2
6	8	9	5	5	3	2	2	5	6	7	7	6	6	6	7	7	6	7	7	7	2	2	2
4	5	4	4	4	2	3	3	4	4	8	8	7	4	5	5	5	5	5	6	7	2	2	2
5	7	4	4	4	2	3	2	6	6	5	6	3	7	7	9	8	3	3	4	4	2	2	2
3	4	2	3	3	2	2	2	4	5	7	8	5	4	4	6	6	4	5	5	5	1	1	2
5	7	4	4	4	2	3	3	5	6	7	8	6	6	6	7	7	5	6	7	8	2	2	2
6	8	7	5	5	4	4	3	3	4	8	9	7	4	4	6	5	7	7	7	8	3	3	3
5	7	4	4	4	3	3	3	4	4	8	8	6	6	7	8	7	4	5	5	5	2	2	2
6	8	6	4	8	7	3	3	3	3	7	8	5	8	9	10	10	2	3	3	3	3	3	3
5	7	4	4	4	2	3	3	4	5	7	7	5	2	3	4	3	3	4	5	5	1	1	1
6	8	5	6	6	4	2	2	3	3	8	8	6	2	2	3	3	5	5	6	6	2	2	2
4	5	4	4	4	3	3	3	4	4	7	7	6	4	4	6	6	4	4	5	5	1	2	2
6	8	6	5	5	3	4	4	4	4	8	9	6	3	3	5	4	4	4	4	5	2	2	2
3	4	2	3	3	1	2	1	5	5	5	5	3	2	2	3	4	4	4	4	5	0	1	1
4	5	4	4	4	2	3	3	3	3	7	7	5	4	5	6	5	6	7	7	8	2	2	2
5	7	4	4	4	2	3	3	4	5	9	9	8	2	2	3	4	4	5	5	5	2	2	2
5	7	4	4	4	2	3	2	3	4	9	9	7	3	3	5	5	5	6	6	6	1	1	2
3	4	2	3	3	1	2	2	4	5	8	9	7	8	9	10	9	4	4	5	6	1	2	2
5	7	4	4	4	2	3	3	3	3	5	5	4	5	6	7	6	4	5	5	6	1	2	2
6	8	6	6	6	4	2	2	4	5	8	9	7	6	7	7	7	5	6	7	8	3	3	3
3	4	2	3	3	2	2	2	5	5	9	9	7	5	6	6	7	5	5	6	7	2	2	2
5	7	4	4	4	3	3	3	3	3	9	10	7	5	5	6	7	4	4	4	4	1	1	2
4	5	4	4	4	2	3	2	4	5	7	7	6	4	5	5	6	4	5	5	5	1	2	2
5	7	4	4	4	2	3	3	5	5	7	7	5	2	2	4	4	4	5	6	7	2	2	2
3	4	2	3	3	1	2	2	3	3	9	10	7	5	5	6	6	6	7	8	8	1	1	1
6	8	8	5	1	1	2	1	5	5	8	9	7	3	3	5	5	5	5	6	7	2	2	2
4	5	4	4	4	3	3	2	6	7	10	10	9	3	3	5	5	4	5	6	6	2	2	2
2	2	2	3	3	2	2	2	6	6	10	10	9	4	5	5	5	6	7	8	8	2	2	3
5	7	4	4	4	2	3	3	3	3	8	8	7	4	4	6	5	6	7	7	7	2	2	2
5	7	4	4	4	2	3	2	4	5	8	8	7	2	2	3	4	4	4	4	5	1	2	2
5	7	4	4	4	3	3	2	3	3	7	7	6	6	7	8	7	5	5	5	5	1	1	2
5	7	4	4	4	2	3	2	6	6	5	5	3	6	7	7	7	4	4	4	5	2	2	2
6	8	8	4	6	4	4	4	3	3	7	8	6	3	3	4	5	3	3	3	4	2	2	2
4	5	4	4	4	2	3	2	5	6	7	7	5	3	4	4	4	4	4	5	5	1	2	2
3	4	2	3	3	2	2	2	3	4	8	9	7	3	4	5	4	2	2	3	3	1	2	3
7	9	6	6	6	5	5	5	3	4	5	6	3	8	9	9	10	4	4	5	5	3	3	3
4	5	4	4	4	3	3	2	5	6	7	7	6	3	3	5	5	6	6	6	6	2	2	2
4	5	4	4	4	3	3	3	3	4	6	6	4	5	5	7	7	2	3	3	3	1	1	1
3	4	2	3	3	1	2	1	5	6	9	9	8	7	7	9	9	4	4	5	6	1	2	2
4	5	4	4	4	3	3	3	4	4	4	4	3	4	4	6	6	3	3	4	4	2	2	2
5	7	4	4	4	2	3	2	5	6	4	5	3	6	6	8	8	4	4	5	5	1	1	1
3	4	2	3	3	1	2	1	3	4	10	10	9	4	5	5	6	5	5	6	6	2	2	2
5	7	4	4	4	2	3	2	2	2	3	4	2	3	4	5	5	5	6	7	7	2	2	2
7	9	7	6	6	5	5	5	4	4	8	9	7	7	8	9	8	5	5	6	6	3	3	3
3	4	2	3	3	1	2	2	3	4	8	8	7	4	5	6	5	5	5	6	6	2	2	2
4	5	4	4	4	2	3	2	3	4	7	7	5	7	8	8	9	5	5	5	5	2	2	2
3	4	2	3	3	2	2	1	4	4	8	9	6	4	4	5	5	3	3	4	4	1	1	2
4	5	4	4	4	2	3	3	3	3	7	8	5	4	5	6	6	4	5	5	5	2	2	2
6	8	7	2	5	3	2	2	5	5	9	10	7	6	6	7	7	4	5	5	6	1	1	2
3	4	2	3	3	1	2	2	5	6	9	9	8	4	5	5	5	4	5	6	7	2	2	2
6	8	8	2	3	1	2	1	4	5	8	8	6	4	4	6	6	4	5	6	7	2	2	2
4	5	4	4	4	2	3	3	4	4	7	8	5	4	4	6	5	5	6	7	8	2	2	2
4	5	4	4	4	3	3	3	5	5	7	7	5	6	6	8	7	5	5	6	6	2	2	3
3	4	2	3	3	1	2	2	4	4	7	7	6	4	4	5	6	5	6	6	7	1	1	3
2	2	2	3	3	1	2	1	5	6	7	8	6	4	5	5	6	4	5	6	6	1	1	2
6	8	9	1	2	1	3	2	5	5	7	7	5	4	4	5	5	6	6	6	6	2	2	2
4	5	4	4	4	3	3	3	4	5	5	6	4	5	6	6	6	3	3	4	5	1	1	2
4	5	4	4	4	3	3	2	4	4	9	9	8	4	5	5	5	3	4	5	5	1	1	1
5	7	4	4	4	3	3	3	3	3	9	9	7	5	5	7	6	5	5	5	5	2	2	2
5	7	4	4	4	3	3	3	4	5	8	9	6	3	3	4	4	5	5	5	5	2	2	2
5	7	4	4	4	3	3	2	6	6	8	9	7	8	8	9	10	6	7	7	8	1	1	1
8	10	8	6	6	4	5	4	3	4	4	5	2	7	8	9	9	6	7	7	8	3	3	3
1	1	2	3	3	2	2	1	3	4	8	8	6	6	7	8	8	5	5	6	6	1	1	1
2	2	2	3	3	2	2	1	4	4	10	10	10	6	7	7	8	7	8	9	9	1	2	2
4	5	4	4	4	3	3	3	4	5	8	8	6	3	4	5	4	6	6	6	6	2	2	2
3	4	2	3	3	1	2	2	3	3	8	8	7	3	4	4	5	4	5	6	6	1	1	1
8	10	8	6	6	5	5	5	5	6	7	7	5	4	5	6	6	5	5	5	6	3	3	3
6	8	8	5	2	1	3	3	3	4	6	7	4	4	4	6	6	4	4	5	6	2	2	2
4	5	4	4	4	3	3	2	4	5	7	8	6	5	5	7	6	3	3	3	4	2	2	2
5	7	4	4	4	2	3	3	4	5	8	9	7	5	6	7	6	5	6	7	7	1	1	1
4	5	4	4	4	3	3	3	4	4	8	8	7	6	7	8	8	4	5	6	6	2	2	2
5	7	4	4	4	2	3	3	4	5	8	9	7	3	4	4	5	5	5	6	7	1	2	2
2	2	2	3	3	2	2	2	3	3	8	8	7	5	5	6	6	6	7	8	9	2	2	2
8	10	8	6	6	4	5	4	3	3	7	8	6	4	5	5	5	4	5	6	7	3	3	3
7	9	7	6	6	4	5	5	4	5	8	9	6	2	3	3	4	4	5	5	5	3	3	3
7	9	7	6	6	5	5	4	4	5	5	5	3	2	3	3	3	5	6	6	6	2	2	2
5	7	4	4	4	2	3	3	3	3	6	6	5	4	4	6	5	2	2	3	4	2	2	2
4	5	4	4	4	3	3	2	3	3	10	10	10	3	4	4	5	7	8	9	10	2	2	2
5	7	4	4	4	3	3	2	5	5	7	8	5	4	5	5	6	5	5	5	5	2	2	2
4	5	4	4	4	2	3	3	4	5	8	8	7	6	6	7	8	5	5	5	6	1	1	1
4	5	4	4	4	2	3	3	5	5	6	7	4	6	6	7	7	5	5	5	5	2	2	2
4	5	4	4	4	3	3	2	4	4	5	5	4	6	7	7	8	4	4	4	5	2	2	2
4	5	4	4	4	2	3	2	4	5	7	7	5	5	5	6	7	5	5	5	6	2	2	2
4	5	4	4	4	3	3	3	5	5	6	6	5	3	4	4	4	5	5	5	6	2	2	2
2	2	2	3	3	1	2	1	4	4	10	10	9	4	5	6	5	4	4	5	6	1	1	1
3	4	2	3	3	2	2	1	4	4	5	5	3	4	5	5	5	3	4	4	4	0	2	2
4	5	4	4	4	3	3	3	3	3	5	5	3	4	5	6	5	4	4	4	5	1	1	1
8	10	8	6	6	4	5	4	4	5	7	7	6	4	5	6	6	4	4	5	5	3	3	3
2	2	2	3	3	1	2	1	3	3	5	5	3	4	5	5	5	2	2	2	3	0	1	1
6	8	6	3	6	4	3	3	3	4	10	10	10	6	6	8	8	7	8	9	10	3	3	3
5	7	4	4	4	2	3	3	3	4	7	8	5	5	5	7	6	3	4	5	6	2	2	2
3	4	2	3	3	2	2	1	4	4	7	7	6	5	5	6	7	5	5	5	5	1	1	3
6	8	9	4	5	4	3	3	4	5	4	4	3	7	8	8	8	4	5	6	6	3	3	3
2	2	2	3	3	2	2	1	4	4	8	9	6	6	6	8	7	5	6	7	7	2	2	2
5	7	4	4	4	3	3	2	4	5	8	8	6	1	2	3	2	5	5	5	6	1	1	1
7	9	9	6	6	5	5	4	5	5	10	10	9	4	4	6	6	6	6	6	6	3	3	3
4	5	4	4	4	3	3	3	4	4	7	8	5	3	4	4	5	5	6	7	8	1	1	2
4	5	4	4	4	3	3	3	5	5	8	8	6	5	6	7	7	3	3	3	4	1	2	2
4	5	4	4	4	3	3	3	4	5	7	7	6	4	5	5	6	4	4	5	5	2	2	2
4	5	4	4	4	2	3	2	4	4	6	6	4	6	7	8	8	4	5	6	7	2	2	2
1	1	2	3	3	1	2	2	3	4	5	6	4	2	3	4	4	4	4	4	5	0	2	2
4	5	4	4	4	3	3	2	4	4	10	10	9	5	5	6	7	6	7	8	8	1	1	2
3	4	2	3	3	1	2	2	5	5	7	7	5	5	5	7	6	4	5	6	7	1	1	2
3	4	2	3	3	2	2	2	4	5	9	10	7	4	5	5	6	4	5	6	7	2	2	2
3	4	2	3	3	2	2	2	3	3	6	7	5	3	3	4	4	7	8	8	8	1	1	2
3	4	2	3	3	1	2	1	5	5	4	4	3	4	4	5	5	4	4	4	4	0	2	2
1	1	2	3	3	2	2	1	2	2	6	7	4	4	4	6	5	5	6	7	8	1	2	2
6	8	6	1	4	2	3	2	5	5	8	9	6	4	4	6	5	6	7	8	9	2	2	2
5	7	4	4	4	3	3	3	5	6	6	6	5	2	3	4	4	3	4	4	5	2	2	2
5	7	4	4	4	2	3	2	3	4	4	5	2	5	6	7	6	5	5	6	7	1	1	1
3	4	2	3	3	2	2	1	3	4	9	9	7	5	5	6	6	5	6	7	7	2	2	2
4	5	4	4	4	3	3	2	5	6	8	8	7	5	5	6	7	5	5	6	6	2	2	2
3	4	2	3	3	2	2	2	5	5	7	7	6	5	5	7	6	7	7	7	7	2	2	2
4	5	4	4	4	2	3	2	5	6	7	7	6	1	1	2	2	4	4	5	6	1	1	2
1	1	2	3	3	2	2	2	3	3	8	9	7	1	1	3	3	5	6	6	6	1	1	1
4	5	4	4	4	3	3	3	5	5	8	9	7	3	3	5	5	6	6	6	6	1	1	2
4	5	4	4	4	3	3	3	4	4	5	5	4	5	6	6	7	5	5	5	5	2	2	2
7	9	7	6	6	5	5	4	5	6	7	8	5	5	6	6	6	4	5	5	5	3	3	3
2	2	2	3	3	1	2	1	4	5	9	10	7	4	5	5	5	3	4	5	5	1	1	2
2	2	2	3	3	2	2	1	4	5	9	10	8	5	6	7	7	6	6	7	8	2	2	2
4	5	4	4	4	3	3	2	5	6	5	6	4	3	3	5	4	3	4	5	6	1	1	2
5	7	4	4	4	3	3	3	3	4	8	8	6	3	3	5	5	5	5	6	7	1	2	2
2	2	2	3	3	2	2	1	4	4	8	9	6	6	6	8	8	5	6	7	8	2	2	2
4	5	4	4	4	2	3	2	3	3	7	8	5	4	4	5	6	4	4	4	4	2	2	2
5	7	4	4	4	3	3	3	4	5	4	4	2	5	6	7	6	4	4	5	5	1	1	1
2	2	2	3	3	1	2	1	3	4	7	7	5	5	6	7	7	4	5	6	6	1	1	2
3	4	2	3	3	2	2	2	5	5	10	10	9	6	6	7	8	5	6	7	8	1	1	1
6	8	5	2	3	1	2	2	5	6	9	9	7	5	5	7	6	5	6	7	8	1	1	1
6	8	5	4	4	2	3	3	4	5	4	4	3	7	7	9	9	3	3	4	5	2	2	2
1	1	2	3	3	2	2	2	3	4	8	9	7	5	5	7	7	6	7	7	7	1	1	2
7	9	5	6	6	4	5	4	3	4	7	8	5	5	5	7	7	4	5	6	6	3	3	3
4	5	4	4	4	3	3	3	4	4	10	10	8	6	7	7	8	6	7	7	8	3	3	3
3	4	2	3	3	1	2	2	4	4	8	8	7	6	7	7	7	5	5	5	6	1	1	1
6	8	4	6	6	4	2	2	4	5	4	4	3	7	7	9	9	4	4	5	6	2	2	2
2	2	2	3	3	1	2	2	5	5	7	7	6	4	5	5	5	6	7	7	8	1	1	1
3	4	2	3	3	1	2	2	3	3	6	7	5	4	4	6	5	3	4	5	6	1	1	2
2	2	2	3	3	2	2	1	3	4	8	9	7	6	6	8	8	4	5	5	6	1	1	2
7	9	6	6	6	5	5	4	2	2	6	7	5	2	2	3	3	4	4	4	4	2	2	2
4	5	4	4	4	3	3	3	3	4	7	7	6	3	3	5	4	5	5	5	6	2	2	2
7	9	5	6	6	4	5	5	5	6	4	4	2	4	4	6	6	3	4	4	5	2	2	2
7	9	8	6	6	4	5	5	4	4	9	10	7	2	2	4	4	5	5	5	6	3	3	3
7	9	6	6	6	4	5	4	4	5	10	10	8	4	5	6	5	4	4	5	6	3	3	3
4	5	4	4	4	2	3	2	3	4	7	7	5	6	7	8	7	5	5	5	5	2	2	2
4	5	4	4	4	3	3	3	4	5	6	6	4	6	7	8	8	4	4	4	5	1	1	1
1	1	2	3	3	2	2	2	4	5	7	8	6	4	5	6	6	4	4	5	5	1	1	2
4	5	4	4	4	2	3	2	4	5	8	9	7	6	7	7	8	4	5	5	6	1	2	2
2	2	2	3	3	2	2	2	5	6	8	9	7	4	4	5	5	5	5	6	7	1	1	2
6	8	6	3	3	2	2	1	5	5	7	7	5	6	7	8	7	3	3	4	5	1	1	2
4	5	4	4	4	2	3	2	4	4	1	1	1	4	5	6	6	1	1	1	1	0	2	2
3	4	2	3	3	2	2	2	5	6	7	8	5	5	5	6	6	5	5	5	5	1	1	1
6	8	5	6	4	2	3	3	4	5	10	10	8	3	3	4	4	6	7	8	9	1	1	2
4	5	4	4	4	2	3	2	5	5	7	8	5	5	6	7	7	5	5	5	5	2	2	2
2	2	2	3	3	1	2	2	5	6	8	9	6	3	3	4	4	4	5	5	5	1	2	2
5	7	4	4	4	3	3	3	5	6	8	9	7	4	4	6	5	3	3	4	4	2	2	3
6	8	8	3	7	5	2	1	5	5	8	8	7	6	6	8	8	4	5	5	5	1	1	2
3	4	2	3	3	2	2	2	5	6	8	8	7	5	5	6	7	6	6	7	8	2	2	2
3	4	2	3	3	1	2	1	5	6	7	7	5	7	8	9	9	4	5	5	5	1	1	2
4	5	4	4	4	2	3	2	5	5	9	9	7	4	5	6	5	5	5	5	5	1	1	2
5	7	4	4	4	2	3	2	4	4	8	9	6	2	2	3	4	4	5	5	5	1	1	2
3	4	2	3	3	1	2	1	4	4	4	4	2	4	5	5	6	4	4	5	6	0	1	1
6	8	10	10	5	4	3	2	5	6	8	9	6	1	2	2	2	6	7	8	8	3	3	3
4	5	4	4	4	3	3	3	3	4	10	10	10	4	5	5	6	5	6	7	7	2	2	2
5	7	4	4	4	2	3	3	4	5	7	8	6	2	3	3	3	6	6	7	7	1	2	2
4	5	4	4	4	2	3	3	4	4	7	8	6	4	4	6	5	5	5	6	7	2	2	2
4	5	4	4	4	2	3	2	3	3	4	4	3	5	6	7	6	2	2	3	3	1	1	2
4	5	4	4	4	3	3	2	3	4	9	10	7	7	7	9	8	4	5	5	5	1	1	2
5	7	4	4	4	2	3	2	4	4	8	8	7	3	4	4	4	5	6	7	7	2	2	2
4	5	4	4	4	3	3	3	4	5	9	10	7	7	7	8	9	6	6	7	8	3	3	3
4	5	4	4	4	2	3	3	4	5	7	8	6	5	6	7	7	6	7	7	8	1	2	2
5	7	4	4	4	3	3	3	3	4	6	6	5	4	4	6	5	5	6	7	8	1	1	2
7	9	6	6	6	5	5	5	4	4	10	10	8	6	6	7	8	5	6	6	7	3	3	3
5	7	4	4	4	2	3	2	4	4	6	6	4	4	5	6	6	5	5	5	5	2	2	2
5	7	4	4	4	3	3	3	4	4	7	8	5	3	3	5	5	6	7	8	8	2	2	2
7	9	7	6	6	5	5	5	4	5	9	10	8	7	8	8	9	3	3	3	4	3	3	3
5	7	4	4	4	2	3	3	4	4	10	10	8	6	6	8	8	6	6	6	7	3	3	3
7	9	6	6	6	4	5	5	3	4	9	10	7	2	2	4	3	4	4	4	4	3	3	3
4	5	4	4	4	3	3	2	4	5	9	10	8	4	4	6	6	5	5	6	7	2	2	3
4	5	4	4	4	3	3	2	3	4	8	9	7	7	7	8	9	4	4	5	5	2	2	2
6	8	7	3	5	3	2	2	4	4	7	7	6	1	2	2	2	2	2	3	4	1	1	2
5	7	4	4	4	2	3	2	4	5	6	6	5	6	7	7	7	5	5	6	6	1	1	2
5	7	4	4	4	3	3	3	5	5	10	10	9	4	5	5	5	6	7	8	9	1	2	2
4	5	4	4	4	3	3	2	4	4	10	10	8	5	6	7	6	5	5	6	7	1	1	1
4	5	4	4	4	3	3	3	4	4	7	8	6	3	4	5	5	3	3	3	3	1	1	2
4	5	4	4	4	2	3	3	4	5	4	5	2	7	7	9	9	3	3	3	4	2	2	2
6	8	3	6	5	4	2	2	5	5	6	7	4	4	5	5	6	4	4	4	5	1	1	2
6	8	9	5	6	4	4	3	4	4	6	7	4	5	5	7	6	3	4	4	4	1	1	2
6	8	7	6	5	4	2	2	4	5	6	7	4	5	6	6	7	5	6	6	7	1	1	1
5	7	4	4	4	2	3	3	4	5	6	6	4	4	5	6	5	4	4	4	5	2	2	2
4	5	4	4	4	2	3	3	4	5	10	10	9	6	7	8	7	5	5	6	6	1	2	2
5	7	4	4	4	2	3	3	5	5	8	9	6	2	3	4	3	6	6	7	7	2	2	3
5	7	4	4	4	3	3	2	5	6	10	10	9	3	4	4	5	4	5	6	7	1	1	1
5	7	4	4	4	3	3	2	3	4	7	7	5	4	4	5	5	3	3	3	4	1	1	1
5	7	4	4	4	3	3	2	5	5	6	7	5	5	6	7	7	5	6	6	6	2	2	2
7	9	4	6	6	5	5	5	3	3	8	8	6	4	5	6	6	5	6	7	7	3	3	3
3	4	2	3	3	1	2	2	4	4	7	8	5	5	5	7	7	5	6	6	7	1	1	1
5	7	4	4	4	2	3	3	3	3	8	9	7	5	5	6	7	4	5	6	6	1	1	1
3	4	2	3	3	2	2	1	3	3	5	5	3	4	5	6	5	1	2	2	3	0	1	3
5	7	4	4	4	2	3	3	3	4	10	10	8	4	5	6	5	4	5	6	6	2	2	3
7	9	7	6	6	5	5	5	3	4	6	7	4	3	4	4	4	3	4	4	5	3	3	3
3	4	2	3	3	1	2	1	4	4	7	7	5	5	6	6	6	4	5	6	7	1	2	2
1	1	2	3	3	1	2	2	4	4	7	8	5	2	2	4	4	5	6	6	6	1	1	1
5	7	4	4	4	2	3	2	4	5	5	5	4	1	2	2	2	5	5	6	6	1	1	1
4	5	4	4	4	2	3	3	6	7	10	10	8	5	5	6	6	5	6	6	6	1	2	2
3	4	2	3	3	2	2	1	4	4	7	8	5	7	8	9	9	4	5	5	5	1	1	1
8	10	8	6	6	4	5	4	4	5	6	6	4	6	7	8	7	3	3	3	4	3	3	3
5	7	4	4	4	3	3	3	4	4	7	7	6	5	5	6	7	4	4	5	5	2	2	2
7	9	7	6	6	5	5	4	4	4	8	8	6	4	4	6	6	5	5	5	6	3	3	3
5	7	4	4	4	2	3	3	6	6	8	8	6	3	4	5	4	4	4	4	4	1	1	2
6	8	8	2	4	2	1	1	4	5	6	6	5	4	4	6	6	3	3	4	5	1	1	2
3	4	2	3	3	2	2	2	5	6	8	8	6	5	5	7	6	4	5	5	5	1	2	2
6	8	5	1	8	6	2	2	4	5	10	10	8	6	6	8	8	5	6	6	7	3	3	3
7	9	5	6	6	5	5	5	3	4	7	7	5	4	5	6	6	3	3	3	4	3	3	3
5	7	4	4	4	3	3	2	5	5	9	10	8	6	6	7	7	3	4	4	4	2	2	2
2	2	2	3	3	1	2	1	3	3	10	10	8	6	6	7	8	5	6	6	7	1	1	1
6	8	5	2	2	1	3	2	4	5	6	6	5	5	6	6	6	5	6	7	7	2	2	2
5	7	4	4	4	3	3	2	4	5	5	5	4	4	5	6	5	4	4	4	5	2	2	2
6	8	7	4	3	1	3	3	4	5	10	10	9	3	3	4	5	5	5	6	6	1	1	1
5	7	4	4	4	2	3	2	4	5	7	8	5	7	8	9	9	4	4	5	6	2	2	2
6	8	7	3	6	5	3	3	5	5	8	8	7	2	2	4	3	5	5	5	6	2	2	2
5	7	4	4	4	2	3	2	4	4	8	8	7	7	7	9	9	4	5	6	7	2	2	2
4	5	4	4	4	3	3	3	4	4	5	5	4	5	5	6	7	2	2	2	2	2	2	2
2	2	2	3	3	1	2	1	4	5	7	8	6	4	4	5	6	4	4	4	4	1	1	2
6	8	6	3	6	4	3	3	4	4	6	6	4	5	5	7	6	6	6	7	7	2	2	2
4	5	4	4	4	3	3	2	5	6	6	6	5	6	7	8	7	2	3	4	5	1	1	3
6	8	6	9	3	2	3	2	4	4	7	7	6	5	6	6	6	6	7	8	9	3	3	3
2	2	2	3	3	1	2	2	3	4	4	5	2	6	6	7	7	2	2	2	3	1	2	2
4	5	4	4	4	2	3	2	4	4	4	4	2	1	1	2	2	4	4	5	5	1	1	2
6	8	6	4	6	4	3	2	5	5	7	7	6	6	7	8	8	4	5	5	6	2	2	2
3	4	2	3	3	2	2	1	3	3	8	8	6	4	4	5	5	6	7	8	8	1	1	2
5	7	4	4	4	3	3	3	4	4	7	8	5	6	7	8	7	5	5	5	6	2	2	2
5	7	4	4	4	2	3	3	4	5	8	8	7	5	5	7	6	6	6	6	7	1	2	2
5	7	4	4	4	3	3	2	3	3	8	8	7	5	6	6	7	5	6	7	8	2	2	2
5	7	4	4	4	2	3	3	5	6	5	6	4	6	7	7	8	4	4	4	5	1	1	2
5	7	4	4	4	2	3	2	4	5	10	10	9	2	2	4	3	6	6	7	8	1	1	2
5	7	4	4	4	3	3	2	4	4	7	8	5	5	6	7	6	3	3	4	5	1	1	1
6	8	6	4	5	3	3	2	4	5	7	7	6	4	4	6	6	5	6	6	6	1	2	3
4	5	4	4	4	3	3	2	5	6	7	8	5	3	3	5	5	5	5	5	5	2	2	2
4	5	4	4	4	3	3	2	3	3	7	7	6	6	6	7	7	3	4	4	5	2	2	2
5	7	4	4	4	2	3	3	4	4	5	6	4	3	4	5	5	4	4	4	4	1	1	2
7	9	7	6	6	4	5	4	4	5	8	8	6	5	6	7	7	5	5	5	6	3	3	3
2	2	2	3	3	1	2	1	3	3	10	10	8	4	5	6	6	5	6	6	7	2	2	2
2	2	2	3	3	2	2	2	3	4	5	6	3	4	5	6	6	3	4	4	5	1	1	1
6	8	7	6	2	1	4	4	4	4	8	8	7	6	6	7	8	5	6	6	7	3	3	3
5	7	4	4	4	2	3	3	5	6	9	10	8	4	5	5	6	7	8	8	8	2	2	2
6	8	7	8	3	2	3	2	5	6	10	10	10	8	8	9	10	6	7	8	8	3	3	3
6	8	7	4	4	2	3	3	2	2	8	9	6	6	6	7	7	4	4	5	5	2	2	2
5	7	4	4	4	2	3	3	4	5	5	5	3	7	7	8	8	4	4	4	5	1	1	2
4	5	4	4	4	2	3	3	5	6	5	5	4	7	7	9	8	5	5	5	5	2	2	3
4	5	4	4	4	3	3	3	4	4	6	7	5	4	4	5	6	4	5	6	6	1	1	1
4	5	4	4	4	3	3	3	2	3	7	8	6	4	5	6	5	5	5	5	5	2	2	2
6	8	6	5	5	4	3	3	4	5	4	5	2	4	5	6	5	4	5	5	6	1	2	2
4	5	4	4	4	3	3	2	4	5	7	7	6	4	4	5	5	5	6	7	7	2	2	2
2	2	2	3	3	1	2	2	4	4	6	6	5	5	6	7	6	3	4	4	4	1	2	2
6	8	8	3	4	3	2	1	4	4	9	10	8	4	4	6	5	5	5	6	6	1	1	2
2	2	2	3	3	2	2	2	5	6	9	10	7	6	6	7	7	5	6	6	7	2	2	2
4	5	4	4	4	2	3	2	5	5	10	10	9	3	3	5	4	4	5	5	5	1	2	2
3	4	2	3	3	2	2	2	4	4	10	10	8	1	1	3	2	5	6	6	6	1	2	2
6	8	6	5	7	5	3	3	5	5	9	9	8	6	7	8	7	6	7	8	9	3	3	3
4	5	4	4	4	2	3	2	3	3	10	10	9	4	5	6	5	7	8	9	9	1	1	1
7	9	6	6	6	5	5	5	4	5	6	7	5	5	6	6	7	5	5	6	6	3	3	3
5	7	4	4	4	3	3	3	4	4	7	8	5	5	6	6	7	6	7	7	8	2	2	2
4	5	4	4	4	2	3	2	4	4	6	7	4	3	4	4	5	4	5	5	5	1	2	2
5	7	4	4	4	3	3	2	4	5	6	6	5	6	7	7	7	5	6	6	7	2	2	2
2	2	2	3	3	2	2	1	5	6	6	6	4	4	4	5	6	5	6	7	7	1	2	2
5	7	4	4	4	3	3	2	4	5	10	10	9	5	5	6	6	5	5	5	5	2	2	2
4	5	4	4	4	2	3	3	5	6	9	10	7	6	6	7	7	5	6	7	7	1	2	2
3	4	2	3	3	1	2	1	4	4	5	6	3	5	5	6	7	3	3	3	3	0	1	2
2	2	2	3	3	2	2	2	5	5	8	8	6	1	1	2	3	6	7	7	7	1	1	2
4	5	4	4	4	3	3	3	4	4	10	10	9	7	7	8	8	6	7	8	9	3	3	3
7	9	6	6	6	4	5	5	4	4	8	9	6	6	6	7	7	4	4	5	6	3	3	3
5	7	4	4	4	3	3	2	3	3	5	6	4	6	7	8	8	4	4	4	5	1	1	1
6	8	6	5	4	3	3	3	4	4	7	7	5	4	4	6	5	2	3	3	4	1	1	1
6	8	7	6	8	7	3	3	3	3	10	10	10	6	7	7	8	7	7	8	8	3	3	3
3	4	2	3	3	1	2	2	4	5	8	9	7	8	8	9	9	4	5	5	5	1	1	2
6	8	7	4	4	3	2	1	5	5	7	7	5	2	3	4	4	3	3	3	3	1	1	1
6	8	6	7	1	1	2	1	3	4	9	10	7	7	8	9	9	3	4	5	5	2	2	2
5	7	4	4	4	3	3	3	3	3	8	9	6	1	2	2	2	5	6	6	7	1	1	1
5	7	4	4	4	2	3	3	4	5	8	9	6	5	6	6	7	6	6	6	6	2	2	2
5	7	4	4	4	3	3	3	4	4	6	7	5	8	9	9	9	2	2	3	4	1	1	2
6	8	7	5	6	5	3	3	3	3	7	8	5	4	4	6	6	5	5	6	6	3	3	3
7	9	7	6	6	4	5	5	4	5	6	7	5	6	7	8	7	3	4	5	6	3	3	3
6	8	7	7	2	1	1	1	3	3	10	10	10	5	6	6	6	8	9	10	10	3	3	3
6	8	8	5	6	5	2	1	3	3	5	6	4	6	6	7	7	4	4	4	5	2	2	2
6	8	7	6	4	2	3	3	3	4	8	8	6	4	4	5	6	5	5	5	5	2	2	2
4	5	4	4	4	2	3	3	6	6	10	10	10	3	4	5	4	6	7	8	9	1	2	2
6	8	5	3	3	1	3	2	4	5	8	8	6	7	7	8	8	5	5	6	6	1	1	2
4	5	4	4	4	2	3	2	5	5	6	7	5	5	6	6	6	5	5	5	5	2	2	2
4	5	4	4	4	2	3	2	4	5	8	8	7	5	5	7	6	4	5	5	5	2	2	2
6	8	5	5	6	4	2	1	4	4	8	8	7	4	5	5	5	6	6	7	7	2	2	2
3	4	2	3	3	2	2	1	4	4	6	6	4	5	6	7	6	2	3	3	3	1	2	2
4	5	4	4	4	3	3	3	5	6	3	4	2	8	9	10	9	5	5	5	5	2	2	2
4	5	4	4	4	3	3	3	4	5	4	4	2	5	6	7	6	3	3	3	4	2	2	2
4	5	4	4	4	3	3	2	3	3	7	8	6	4	5	6	5	6	7	8	8	1	1	2
7	9	5	6	6	5	5	5	3	3	5	5	3	3	4	4	4	5	6	7	7	3	3	3
3	4	2	3	3	2	2	1	4	5	6	7	5	4	4	6	5	5	5	5	6	1	1	1
4	5	4	4	4	2	3	3	4	4	7	7	5	3	3	5	5	5	6	6	6	1	1	1
4	5	4	4	4	3	3	3	3	4	4	5	3	3	3	4	4	4	4	4	5	2	2	2
4	5	4	4	4	2	3	2	4	5	9	10	8	7	7	9	8	5	5	6	7	2	2	2
5	7	4	4	4	2	3	2	3	3	3	3	1	3	4	5	4	6	6	6	7	1	2	3
6	8	5	7	6	4	4	4	4	4	8	9	6	5	6	6	7	6	7	7	8	3	3	3
4	5	4	4	4	2	3	2	4	5	7	8	5	6	7	7	8	4	4	4	4	2	2	2
6	8	7	5	3	2	3	2	4	4	10	10	9	4	5	6	6	4	5	5	6	2	2	2
3	4	2	3	3	1	2	1	4	4	9	10	8	2	2	3	3	6	7	8	8	1	2	2
4	5	4	4	4	2	3	2	3	4	7	7	5	7	7	9	9	5	6	6	6	1	1	2
2	2	2	3	3	1	2	2	3	3	10	10	8	4	4	5	5	2	3	3	4	1	1	2
4	5	4	4	4	3	3	2	4	4	8	8	6	5	6	7	6	6	7	8	9	1	1	1
5	7	4	4	4	3	3	3	5	5	6	6	5	4	5	5	5	4	5	5	6	1	1	1
2	2	2	3	3	2	2	2	4	5	5	6	4	6	7	7	8	5	5	5	5	1	1	1
5	7	4	4	4	3	3	3	4	4	8	8	7	5	6	6	6	5	5	5	6	1	2	3
7	9	8	6	6	5	5	4	3	3	5	5	3	2	2	3	3	4	5	5	6	1	1	2
6	8	7	4	6	4	3	2	5	5	7	7	6	7	7	9	9	5	5	6	6	3	3	3
3	4	2	3	3	2	2	2	5	5	6	6	5	5	5	7	6	6	6	7	8	2	2	2
5	7	4	4	4	3	3	3	4	5	6	7	5	5	6	6	7	3	4	5	5	1	1	3
3	4	2	3	3	1	2	2	3	4	7	7	5	4	4	5	5	5	6	6	6	1	1	3
4	5	4	4	4	2	3	2	2	2	7	7	5	6	6	7	7	5	6	6	7	1	1	1
5	7	4	4	4	2	3	2	3	3	7	8	6	5	5	6	6	4	4	5	5	1	1	1
3	4	2	3	3	1	2	1	5	5	7	8	5	3	3	4	5	4	4	5	5	1	1	2
4	5	4	4	4	2	3	2	5	6	10	10	9	2	2	4	4	5	5	6	6	2	2	2
3	4	2	3	3	1	2	2	4	4	6	6	4	5	6	7	6	4	4	4	5	1	2	2
5	7	4	4	4	3	3	2	3	4	7	7	6	4	4	5	5	5	5	5	5	1	1	2
6	8	8	4	5	3	4	4	4	4	8	8	6	5	6	6	7	5	5	5	5	3	3	3
5	7	4	4	4	3	3	2	4	4	9	9	7	5	5	6	7	3	4	4	5	1	1	1
6	8	7	4	3	1	3	3	4	5	7	8	5	2	3	4	3	5	6	7	8	1	1	2
6	8	8	4	5	3	2	1	5	5	7	8	6	5	5	7	7	4	4	4	5	2	2	2
2	2	2	3	3	2	2	1	5	5	5	6	3	5	5	6	6	3	4	4	5	0	2	2
5	7	4	4	4	3	3	3	4	5	8	8	6	4	4	5	5	4	4	5	6	1	2	2
2	2	2	3	3	1	2	1	4	5	7	7	6	3	3	5	4	4	5	5	6	1	1	1
6	8	7	7	6	4	1	1	3	3	7	8	5	7	7	8	8	6	6	7	7	2	2	2
6	8	6	4	4	2	2	1	4	5	7	8	5	5	5	7	7	4	4	4	5	1	2	2
5	7	4	4	4	3	3	3	5	5	9	10	8	5	5	7	7	5	5	5	5	2	2	2
4	5	4	4	4	2	3	3	4	5	8	8	6	5	5	7	6	4	5	6	7	1	1	1
3	4	2	3	3	2	2	2	5	5	8	9	7	4	4	5	6	3	3	3	3	1	1	2
7	9	5	6	6	5	5	4	4	5	5	5	4	2	3	4	3	3	4	4	4	2	2	2
4	5	4	4	4	2	3	2	4	4	10	10	8	3	3	5	4	6	7	7	7	2	2	2
4	5	4	4	4	3	3	3	5	6	7	7	5	6	7	7	8	5	5	5	6	1	1	1
4	5	4	4	4	2	3	2	4	5	6	6	5	5	6	6	6	3	3	4	4	1	1	1
4	5	4	4	4	3	3	3	5	6	3	4	2	5	5	7	6	2	2	2	3	1	1	1
8	10	8	6	6	5	5	5	5	6	10	10	8	4	4	6	5	5	5	6	7	3	3	3
5	7	4	4	4	2	3	2	5	6	5	5	3	7	8	8	8	4	4	4	4	1	1	1
4	5	4	4	4	3	3	2	4	5	6	6	5	6	7	8	8	5	5	6	6	1	1	1
4	5	4	4	4	3	3	3	4	5	7	7	6	3	4	4	5	3	3	4	4	1	1	2
3	4	2	3	3	1	2	2	3	4	7	7	5	7	8	8	9	5	5	5	6	1	1	1
3	4	2	3	3	1	2	2	5	6	6	6	5	3	4	4	4	3	4	4	4	1	2	2
3	4	2	3	3	1	2	2	4	4	7	8	5	3	4	5	4	3	3	4	5	1	2	2
4	5	4	4	4	2	3	2	5	5	6	6	5	4	5	6	5	5	6	6	6	1	1	3
4	5	4	4	4	3	3	2	3	3	7	8	6	5	6	7	6	4	4	5	6	1	1	1
6	8	6	2	2	1	3	2	4	4	10	10	9	6	7	8	8	7	7	7	7	2	2	2
4	5	4	4	4	2	3	2	3	4	7	7	5	2	2	4	3	3	3	4	5	1	1	1
7	9	7	6	6	4	5	4	3	4	6	7	5	2	3	4	4	4	5	5	6	3	3	3
4	5	4	4	4	2	3	2	5	5	8	8	6	5	6	7	7	5	5	5	5	1	1	1
4	5	4	4	4	2	3	2	4	5	7	8	6	6	7	7	8	5	5	5	5	1	1	1
2	2	2	3	3	1	2	2	4	5	6	7	5	6	7	8	7	5	5	5	5	1	1	1
4	5	4	4	4	3	3	3	4	5	6	6	5	7	7	8	8	3	3	3	4	2	2	2
4	5	4	4	4	2	3	3	3	4	6	7	4	5	6	7	7	5	5	5	6	1	2	2
5	7	4	4	4	2	3	3	4	4	7	8	6	5	6	7	7	6	7	8	9	1	1	1
2	2	2	3	3	2	2	2	5	5	8	8	7	2	3	4	4	6	7	7	8	1	2	2
6	8	7	5	3	2	3	2	3	3	4	4	3	4	5	5	5	1	1	1	2	2	2	2
6	8	5	5	6	4	3	3	3	4	10	10	8	6	6	7	7	4	5	6	7	3	3	3
5	7	4	4	4	2	3	2	5	5	9	10	8	5	5	7	7	6	7	8	9	2	2	2
7	9	6	6	6	4	5	5	4	4	7	7	5	4	5	5	5	6	6	6	6	3	3	3
5	7	4	4	4	2	3	3	4	4	7	7	5	2	2	3	4	3	3	4	5	1	1	1
6	8	9	4	3	1	4	3	4	5	8	8	6	5	5	7	6	6	6	6	6	2	2	2
6	8	4	7	3	2	4	4	4	5	9	9	7	4	4	6	5	4	4	5	5	1	1	2
3	4	2	3	3	1	2	1	4	5	8	8	7	7	7	8	9	5	6	6	7	2	2	2
2	2	2	3	3	1	2	2	5	5	8	9	7	5	5	6	6	5	5	6	7	2	2	2
2	2	2	3	3	1	2	1	6	6	7	8	5	7	8	8	8	3	4	5	6	1	1	1
2	2	2	3	3	2	2	2	4	5	8	9	7	5	5	6	6	4	4	5	5	1	2	2
6	8	7	2	4	2	4	3	6	7	9	9	8	5	5	6	6	4	5	6	7	2	2	2
5	7	4	4	4	2	3	3	4	4	7	7	5	2	2	4	3	6	6	7	7	1	2	2
8	10	8	6	6	4	5	5	3	4	7	8	6	6	6	8	8	5	5	5	5	3	3	3
4	5	4	4	4	2	3	3	4	5	8	9	6	5	5	6	6	5	5	6	7	1	2	2
3	4	2	3	3	2	2	2	5	5	4	4	2	4	5	6	6	3	3	4	4	1	1	3
4	5	4	4	4	3	3	3	3	4	7	8	5	4	5	6	6	5	6	7	7	1	1	1
3	4	2	3	3	2	2	2	4	4	9	10	8	6	6	7	7	5	6	7	8	2	2	2
2	2	2	3	3	1	2	2	6	6	7	7	5	4	5	5	6	3	3	3	3	1	1	1
5	7	4	4	4	2	3	2	4	5	5	6	4	5	6	6	6	5	5	6	7	2	2	2
3	4	2	3	3	2	2	1	5	6	10	10	10	8	9	9	9	5	6	7	8	1	2	2
4	5	4	4	4	3	3	3	4	4	6	7	4	5	5	6	7	4	4	5	5	1	2	2
3	4	2	3	3	1	2	2	3	4	6	6	4	6	6	8	7	3	4	5	5	0	0	0
5	7	4	4	4	3	3	2	2	2	7	7	5	6	6	8	7	5	5	5	6	1	1	2
6	8	5	4	3	1	3	3	5	6	8	9	7	5	5	6	6	4	4	4	4	2	2	2
4	5	4	4	4	3	3	3	4	4	6	6	4	4	4	5	5	4	5	6	6	2	2	2
7	9	7	6	6	4	5	5	3	4	9	10	8	4	4	6	6	6	7	7	7	3	3	3
6	8	6	5	3	2	3	3	4	4	7	8	5	2	3	4	4	3	3	3	4	2	2	2
3	4	2	3	3	2	2	2	6	6	9	9	7	5	6	6	7	4	5	6	7	1	1	2
5	7	4	4	4	3	3	3	3	4	9	10	8	5	6	7	6	3	4	5	5	1	1	2
3	4	2	3	3	1	2	2	4	4	8	8	7	3	3	5	4	3	4	5	6	1	1	1
3	4	2	3	3	2	2	1	3	3	6	6	4	4	4	5	5	4	4	5	5	1	1	1
5	7	4	4	4	3	3	2	4	5	8	8	6	2	3	4	4	4	4	5	6	1	1	2
4	5	4	4	4	3	3	3	5	5	8	8	6	4	4	6	6	4	5	5	6	2	2	2
4	5	4	4	4	2	3	2	3	3	7	8	6	3	3	5	5	5	6	7	7	2	2	2
4	5	4	4	4	2	3	3	7	8	8	8	7	5	5	6	6	4	4	5	6	1	2	3
3	4	2	3	3	2	2	1	4	5	8	9	7	6	7	7	8	5	5	6	6	1	2	2
7	9	5	6	6	5	5	5	3	3	7	7	5	5	5	6	7	4	4	5	5	3	3	3
5	7	4	4	4	2	3	2	3	3	8	9	7	3	4	4	5	4	4	5	5	1	1	1
5	7	4	4	4	2	3	2	5	6	7	8	5	5	6	6	6	5	5	6	7	2	2	2
5	7	4	4	4	2	3	2	4	5	9	9	8	4	4	6	5	6	6	6	7	1	1	1
3	4	2	3	3	1	2	2	3	3	10	10	10	5	5	6	7	6	7	8	9	1	1	1
3	4	2	3	3	1	2	2	4	4	9	9	8	4	4	5	5	5	6	7	8	2	2	2
4	5	4	4	4	2	3	3	5	5	9	10	8	5	6	6	7	4	4	4	5	2	2	2
2	2	2	3	3	2	2	1	3	3	7	8	5	5	5	7	7	5	5	5	5	1	1	2
4	5	4	4	4	3	3	2	4	5	9	9	8	5	6	6	7	5	5	6	7	2	2	2
4	5	4	4	4	3	3	3	5	6	7	8	5	5	6	7	7	4	4	4	5	1	1	1
2	2	2	3	3	2	2	2	4	5	9	9	7	5	5	7	7	5	5	6	6	1	1	1
2	2	2	3	3	1	2	1	4	4	5	6	4	1	2	3	3	3	3	3	4	0	1	1
4	5	4	4	4	3	3	3	4	5	7	8	5	2	3	4	4	3	4	4	4	2	2	2
3	4	2	3	3	2	2	1	4	4	8	9	6	4	5	5	5	4	5	6	6	1	2	3
8	10	8	6	6	5	5	4	3	3	8	9	7	5	5	7	7	3	4	5	5	3	3	3
4	5	4	4	4	2	3	3	5	6	10	10	10	4	4	5	6	6	7	8	8	1	2	2
5	7	4	4	4	3	3	3	4	5	9	10	7	5	5	7	6	5	5	6	7	2	2	2
4	5	4	4	4	3	3	3	4	4	7	8	5	4	5	6	6	4	4	5	5	2	2	2
5	7	4	4	4	3	3	3	4	5	3	3	1	5	5	7	6	3	3	4	5	1	1	2
2	2	2	3	3	1	2	1	3	4	5	5	4	3	3	4	5	4	4	4	4	0	2	2
6	8	8	6	4	3	2	1	4	4	7	7	5	4	5	6	6	7	8	8	9	1	1	2
3	4	2	3	3	2	2	1	5	6	8	9	7	3	3	5	5	6	6	7	8	1	1	2
3	4	2	3	3	1	2	1	3	3	8	9	7	5	5	6	6	4	4	4	4	1	1	1
6	8	8	3	2	1	2	1	4	5	6	7	4	2	2	4	4	6	6	6	7	1	1	1
6	8	6	6	2	1	3	2	4	5	5	5	4	5	6	7	7	4	5	5	5	1	1	2
4	5	4	4	4	2	3	3	4	5	7	7	6	3	3	5	4	4	4	4	4	1	1	3
7	9	7	6	6	4	5	5	3	3	9	10	8	5	5	6	7	5	6	7	8	3	3	3
3	4	2	3	3	1	2	1	4	4	6	6	5	7	8	8	8	3	3	3	3	1	2	2
5	7	4	4	4	2	3	2	5	5	7	7	5	5	6	7	7	4	4	5	6	2	2	3
6	8	6	4	4	2	3	2	5	5	8	8	6	3	4	4	4	4	4	5	6	2	2	2
3	4	2	3	3	1	2	1	5	6	6	6	4	6	7	7	8	4	4	5	6	1	1	2
5	7	4	4	4	3	3	3	3	3	8	9	7	5	5	7	7	5	6	7	8	1	2	2
3	4	2	3	3	2	2	2	5	6	8	8	6	7	7	8	9	5	5	6	7	1	1	1
5	7	4	4	4	2	3	2	4	4	6	6	4	6	7	8	7	4	4	4	4	2	2	2
2	2	2	3	3	2	2	2	5	5	4	5	2	5	6	7	6	3	3	4	4	1	1	2
3	4	2	3	3	2	2	2	4	5	7	7	5	5	6	7	6	4	4	4	5	1	1	2
5	7	4	4	4	3	3	3	3	3	10	10	8	4	4	5	6	6	7	8	9	2	2	2
4	5	4	4	4	2	3	2	3	4	6	7	4	5	6	6	6	4	4	4	4	2	2	2
2	2	2	3	3	1	2	2	4	4	8	8	6	4	4	6	5	5	5	5	5	1	1	2
5	7	4	4	4	2	3	2	3	3	7	8	5	4	5	6	6	5	5	6	6	1	1	1
5	7	4	4	4	2	3	2	4	5	8	8	6	6	7	7	7	6	7	8	9	1	1	1
3	4	2	3	3	1	2	1	4	5	6	6	4	4	5	6	6	4	4	5	5	1	1	2
7	9	6	6	6	4	5	4	3	3	3	4	2	4	4	5	6	3	3	3	4	1	1	2
5	7	4	4	4	3	3	3	4	5	9	9	8	5	6	6	6	4	5	6	7	1	1	1
3	4	2	3	3	2	2	2	5	5	9	10	7	2	3	4	4	4	5	6	7	1	1	1
3	4	2	3	3	2	2	1	4	5	9	9	8	7	7	8	8	5	6	7	8	1	1	2
5	7	4	4	4	2	3	3	5	5	6	6	5	5	5	7	6	3	3	4	5	1	1	3
5	7	4	4	4	3	3	3	4	4	7	8	6	2	3	4	3	3	3	4	5	2	2	2
5	7	4	4	4	3	3	2	4	4	7	7	6	4	4	6	6	5	6	6	6	2	2	2
7	9	6	6	6	4	5	5	3	4	4	4	3	4	4	6	5	4	4	4	5	3	3	3
4	5	4	4	4	2	3	3	4	5	10	10	9	4	5	6	6	5	6	7	7	1	1	1
4	5	4	4	4	3	3	2	3	3	7	8	5	2	3	4	4	4	5	5	6	1	1	2
1	1	2	3	3	2	2	1	3	3	8	8	6	5	6	7	7	5	5	6	7	1	1	1
7	9	5	6	6	5	5	5	4	5	7	7	5	7	8	9	9	6	6	6	7	3	3	3
4	5	4	4	4	3	3	2	4	4	6	6	4	6	7	7	7	5	5	5	6	2	2	2
4	5	4	4	4	3	3	2	4	4	7	8	5	6	6	7	8	4	4	4	4	2	2	2
4	5	4	4	4	2	3	2	4	5	8	8	7	4	5	6	5	5	6	7	8	1	1	1
3	4	2	3	3	1	2	1	4	4	8	9	6	6	7	8	7	6	6	6	6	2	2	2
3	4	2	3	3	2	2	1	4	4	6	6	4	6	6	8	8	5	5	5	5	1	2	2
4	5	4	4	4	2	3	3	3	4	7	7	6	6	7	7	8	6	7	8	9	2	2	2
3	4	2	3	3	2	2	2	4	5	7	7	6	1	2	3	3	4	5	6	7	1	1	1
5	7	4	4	4	3	3	2	4	4	6	7	5	3	3	5	4	5	5	6	7	1	1	1
3	4	2	3	3	2	2	1	4	4	5	6	3	6	7	8	7	3	4	4	4	1	1	1
5	7	4	4	4	2	3	2	5	5	6	6	4	4	5	5	6	4	5	6	6	1	1	2
7	9	4	6	6	4	5	4	5	6	7	8	6	5	6	6	7	5	6	7	7	3	3	3
4	5	4	4	4	2	3	2	5	5	8	9	7	5	5	6	7	4	4	4	5	2	2	2
6	8	6	7	2	1	2	1	5	6	7	7	5	4	5	6	5	5	5	6	7	2	2	2
4	5	4	4	4	2	3	2	4	4	7	7	5	4	4	6	5	4	5	5	6	2	2	2
6	8	6	2	5	4	2	1	3	4	8	9	6	5	5	6	7	5	5	5	6	2	2	2
4	5	4	4	4	2	3	3	3	3	9	9	7	7	7	8	9	6	7	8	9	3	3	3
5	7	4	4	4	3	3	2	3	4	6	6	5	5	5	6	7	5	5	6	6	2	2	3
6	8	4	5	4	2	2	2	4	4	7	8	6	6	7	7	7	6	6	7	7	1	1	1
4	5	4	4	4	3	3	3	3	3	4	4	3	5	5	6	7	3	4	4	4	1	2	2
3	4	2	3	3	1	2	1	3	4	4	5	2	3	3	4	4	3	4	4	5	0	1	2
5	7	4	4	4	3	3	2	4	5	9	9	8	4	5	6	5	6	6	7	7	2	2	2
5	7	4	4	4	3	3	3	7	7	6	6	4	3	4	4	5	4	4	5	6	1	1	1
7	9	4	6	6	4	5	4	4	5	5	6	4	5	5	7	6	4	4	4	4	1	2	2
5	7	4	4	4	2	3	3	4	5	6	7	5	4	4	6	5	3	4	4	5	1	2	2
1	1	2	3	3	2	2	1	3	3	9	10	8	4	5	6	5	4	5	6	7	1	1	1
2	2	2	3	3	2	2	1	4	5	8	9	6	6	7	7	8	3	4	5	5	1	1	2
5	7	4	4	4	2	3	2	3	4	6	7	5	6	6	8	7	4	5	5	6	2	2	3
4	5	4	4	4	2	3	2	5	5	7	8	5	3	4	5	4	6	6	6	6	1	1	2
4	5	4	4	4	3	3	2	3	4	7	8	5	4	5	5	6	5	5	5	5	2	2	2
6	8	6	2	5	4	2	1	4	4	8	8	6	6	6	7	8	3	4	4	4	1	1	1
5	7	4	4	4	2	3	3	5	6	3	4	2	3	3	5	4	4	4	4	4	1	1	2
3	4	2	3	3	1	2	1	5	5	9	9	7	3	3	5	4	4	5	5	6	1	1	1
3	4	2	3	3	2	2	2	4	5	4	4	3	5	5	6	7	2	3	4	5	1	1	2
2	2	2	3	3	2	2	2	3	3	7	7	6	6	7	7	7	4	5	5	5	1	2	2
4	5	4	4	4	3	3	3	4	5	8	8	7	4	4	6	5	6	6	7	8	1	1	1
4	5	4	4	4	3	3	3	4	5	8	8	7	2	2	4	3	4	4	5	5	2	2	2
3	4	2	3	3	2	2	1	4	4	9	9	8	4	5	5	5	5	6	6	7	1	1	1
4	5	4	4	4	3	3	3	3	4	6	6	4	3	4	5	5	5	6	7	8	2	2	2
5	7	4	4	4	2	3	2	4	4	8	8	7	3	4	4	4	5	5	5	6	1	1	1
8	10	8	6	6	4	5	4	4	5	6	6	5	7	8	9	8	5	6	6	6	3	3	3
5	7	4	4	4	2	3	2	3	4	7	7	6	4	5	6	5	5	5	5	6	2	2	2
6	8	9	3	3	2	3	2	4	4	8	9	6	6	7	7	8	4	4	5	6	2	2	2
4	5	4	4	4	2	3	2	5	6	10	10	9	3	4	4	4	4	5	5	6	2	2	2
5	7	4	4	4	2	3	2	4	4	8	8	6	3	3	4	5	5	5	5	5	2	2	2
6	8	6	3	3	2	2	1	5	5	7	8	6	6	7	8	8	4	5	5	6	1	1	1
2	2	2	3	3	1	2	1	5	6	7	8	6	6	6	8	8	5	6	7	7	1	1	1
5	7	4	4	4	2	3	2	4	4	10	10	9	3	4	4	5	6	7	8	8	1	1	2
4	5	4	4	4	2	3	3	4	5	4	5	3	5	5	6	6	4	4	4	5	1	2	2
7	9	5	6	6	5	5	4	4	5	8	9	6	4	5	5	5	6	7	8	8	3	3	3
6	8	6	7	1	1	2	1	4	5	7	7	6	5	5	7	7	5	6	7	7	2	2	2
5	7	4	4	4	2	3	3	4	4	9	10	8	4	4	5	5	4	4	5	6	1	1	1
6	8	6	3	5	4	2	2	2	3	8	9	6	4	5	5	5	6	7	7	7	1	1	2
6	8	4	7	6	4	3	2	4	4	7	8	5	5	6	7	7	3	3	3	4	1	1	2
5	7	4	4	4	3	3	2	3	4	10	10	8	6	7	8	7	7	8	8	9	3	3	3
6	8	10	5	4	3	1	1	3	3	7	8	6	5	6	6	7	3	4	4	4	2	2	2
4	5	4	4	4	2	3	3	6	7	9	9	7	5	6	6	7	5	6	6	6	2	2	2
4	5	4	4	4	2	3	3	4	4	7	7	5	6	6	7	8	4	4	5	5	1	1	1
3	4	2	3	3	1	2	1	3	4	8	8	7	3	3	5	5	6	6	6	6	1	1	2
5	7	4	4	4	3	3	2	3	3	3	3	2	5	6	6	7	2	2	2	3	1	1	2
8	10	8	6	6	4	5	5	5	5	3	3	1	6	6	8	8	2	2	2	2	3	3	3
5	7	4	4	4	2	3	2	5	6	8	8	7	4	4	5	5	5	5	5	5	1	1	2
6	8	6	7	5	3	1	1	4	5	5	5	3	5	6	7	7	4	4	5	5	2	2	2
6	8	7	2	1	1	3	3	2	3	4	4	3	5	5	6	6	3	3	3	4	1	1	1
3	4	2	3	3	2	2	1	5	6	6	7	5	5	5	7	6	4	4	4	5	1	1	1
6	8	9	6	6	4	3	3	4	4	9	9	7	3	3	5	5	6	7	7	8	3	3	3
4	5	4	4	4	2	3	2	4	5	6	7	5	6	6	7	7	4	5	6	7	1	1	1
5	7	4	4	4	3	3	3	4	4	8	8	6	3	4	5	4	5	5	6	7	1	1	2
6	8	7	4	4	3	3	3	5	6	6	6	4	6	6	7	8	4	4	5	6	2	2	2
2	2	2	3	3	1	2	1	3	4	8	9	7	4	4	5	5	5	6	6	6	1	1	3
2	2	2	3	3	1	2	2	3	3	7	8	5	5	5	6	6	4	4	5	6	1	2	2
7	9	9	6	6	4	5	5	4	4	7	7	5	5	6	6	7	4	5	5	5	3	3	3
6	8	6	3	5	4	2	2	5	6	6	7	5	4	4	5	5	4	5	5	6	2	2	2
4	5	4	4	4	2	3	2	5	5	7	7	5	6	6	7	8	4	5	6	7	1	2	2
6	8	7	6	7	5	3	3	3	4	5	5	3	4	5	5	6	3	3	4	5	2	2	2
5	7	4	4	4	3	3	2	5	5	4	5	2	6	7	7	7	3	4	4	5	2	2	2
4	5	4	4	4	3	3	2	5	5	6	6	5	4	5	6	5	4	5	5	5	2	2	2
5	7	4	4	4	2	3	2	5	5	8	9	6	7	8	8	8	5	5	5	6	2	2	2
5	7	4	4	4	3	3	3	6	7	6	7	5	3	3	5	4	4	5	5	5	2	2	2
6	8	7	3	6	5	3	3	4	4	5	6	3	5	6	6	6	5	5	5	6	2	2	3
5	7	4	4	4	2	3	2	4	5	2	2	1	2	2	3	4	3	3	4	5	1	1	2
2	2	2	3	3	1	2	1	5	5	9	9	7	3	3	4	5	3	4	5	5	1	1	2
3	4	2	3	3	1	2	2	3	3	5	5	3	5	5	7	6	4	5	5	6	1	1	2
4	5	4	4	4	2	3	2	3	3	7	7	6	3	3	5	4	3	3	3	3	1	1	1
3	4	2	3	3	2	2	2	4	4	7	8	5	5	5	6	7	5	6	7	8	2	2	2
6	8	8	4	7	6	2	2	4	5	6	6	4	5	6	7	7	4	5	5	5	1	1	2
2	2	2	3	3	2	2	1	4	4	9	10	7	3	3	5	4	4	5	6	7	1	1	1
3	4	2	3	3	1	2	1	4	4	9	10	7	6	6	8	8	5	6	6	6	2	2	2
4	5	4	4	4	3	3	2	4	5	4	4	2	2	3	3	3	2	3	4	5	1	1	1
6	8	7	2	5	3	3	3	5	5	10	10	8	7	8	9	8	4	5	5	6	3	3	3
5	7	4	4	4	3	3	2	4	5	6	6	5	1	1	2	3	5	6	6	7	1	1	2
6	8	6	5	4	2	2	2	4	4	10	10	8	2	3	3	4	7	7	7	8	1	1	2
4	5	4	4	4	3	3	2	5	6	10	10	9	6	7	7	8	4	4	5	6	1	2	2
4	5	4	4	4	3	3	3	3	3	6	7	4	5	6	7	6	4	5	5	5	1	1	2
5	7	4	4	4	2	3	2	4	4	5	5	3	3	3	4	5	4	4	5	5	1	2	2
7	9	7	6	6	5	5	5	4	5	8	9	7	5	6	7	6	5	5	6	7	3	3	3
4	5	4	4	4	2	3	2	3	3	5	6	3	3	4	4	4	3	4	5	5	1	2	2
7	9	5	6	6	5	5	4	4	5	6	6	4	3	3	5	4	2	2	2	3	2	2	2
5	7	4	4	4	2	3	3	4	4	2	3	1	4	4	5	6	2	2	2	3	1	1	1
7	9	7	6	6	5	5	4	3	3	4	4	3	5	5	7	6	4	5	5	6	3	3	3
5	7	4	4	4	3	3	3	4	5	8	9	7	6	6	7	7	5	5	5	6	1	1	2
4	5	4	4	4	3	3	3	4	5	7	7	6	6	7	7	8	4	4	5	6	2	2	2
5	7	4	4	4	2	3	3	4	5	8	9	7	3	4	5	5	5	5	6	6	2	2	2
4	5	4	4	4	2	3	3	4	4	5	5	4	4	5	5	5	4	5	5	5	1	1	2
8	10	8	6	6	5	5	5	5	6	7	7	5	6	7	7	8	4	4	5	6	3	3	3
6	8	6	6	5	4	3	3	7	7	6	7	4	3	3	4	4	3	4	5	6	2	2	2
4	5	4	4	4	3	3	3	3	3	7	7	6	7	8	8	9	3	4	5	5	2	2	2
4	5	4	4	4	2	3	3	5	6	8	9	6	6	7	8	8	5	5	6	7	2	2	2
7	9	7	6	6	5	5	4	4	5	4	5	3	4	4	6	6	3	3	3	3	1	1	2
5	7	4	4	4	2	3	2	3	3	9	9	8	6	7	8	7	5	6	6	7	2	2	2
3	4	2	3	3	1	2	2	3	3	7	8	5	4	5	5	6	4	5	5	5	1	1	2
4	5	4	4	4	2	3	3	5	6	5	5	3	5	5	6	7	3	3	4	5	2	2	2
3	4	2	3	3	1	2	2	3	3	9	10	8	6	6	7	8	5	5	5	6	1	1	1
3	4	2	3	3	1	2	2	5	5	10	10	10	5	6	6	6	6	7	8	8	1	1	1
4	5	4	4	4	3	3	3	4	4	9	10	7	2	2	3	4	6	6	6	7	1	1	2
8	10	8	6	6	4	5	4	4	5	8	9	7	4	5	6	6	4	4	5	5	3	3	3
5	7	4	4	4	3	3	3	4	4	7	8	6	5	6	6	7	3	3	3	4	2	2	2
4	5	4	4	4	2	3	3	4	4	6	6	4	5	5	6	7	4	5	5	6	1	1	1
7	9	6	6	6	5	5	5	4	4	10	10	10	3	3	5	4	6	6	7	8	3	3	3
3	4	2	3	3	2	2	2	4	5	10	10	10	5	5	6	7	7	8	9	9	1	1	2
5	7	4	4	4	3	3	2	5	6	10	10	10	4	4	6	6	6	6	6	7	1	1	2
6	8	7	6	5	4	3	2	4	5	8	9	6	3	4	4	5	5	5	6	7	1	2	2
7	9	5	6	6	5	5	4	4	4	6	7	5	3	3	4	4	3	3	3	4	2	2	2
4	5	4	4	4	3	3	3	4	4	7	7	5	4	5	6	5	3	4	4	4	2	2	2
4	5	4	4	4	2	3	3	4	5	6	7	5	5	6	6	7	6	7	7	7	2	2	2
2	2	2	3	3	1	2	1	4	5	5	6	4	5	6	7	7	3	4	4	4	1	2	2
2	2	2	3	3	2	2	2	3	3	8	8	7	3	4	5	5	6	6	6	6	1	1	1
5	7	4	4	4	3	3	2	4	4	4	4	3	3	3	5	4	3	3	3	3	1	2	2
3	4	2	3	3	2	2	2	5	5	10	10	9	5	5	6	7	6	7	8	8	1	1	2
5	7	4	4	4	2	3	2	5	5	8	8	7	5	6	7	7	5	6	7	8	1	2	2
4	5	4	4	4	3	3	2	3	3	10	10	9	5	6	6	7	5	6	7	7	1	1	2
3	4	2	3	3	2	2	2	4	5	8	8	7	6	7	8	8	5	6	6	7	1	1	2
3	4	2	3	3	2	2	1	5	6	5	5	4	3	4	5	4	5	5	5	6	0	2	2
4	5	4	4	4	2	3	3	5	5	9	9	7	6	7	8	8	4	4	4	4	2	2	2
2	2	2	3	3	1	2	2	4	4	7	8	5	3	4	4	4	5	5	5	6	1	2	2
5	7	4	4	4	3	3	3	5	5	8	9	7	4	4	5	6	5	6	7	8	1	2	2
4	5	4	4	4	2	3	2	5	5	4	4	2	4	4	5	5	3	3	3	4	1	2	2
4	5	4	4	4	3	3	2	5	6	8	8	6	4	5	5	5	2	2	2	3	2	2	2
6	8	7	6	5	3	3	2	3	4	7	7	6	4	5	6	5	4	4	5	5	2	2	2
3	4	2	3	3	2	2	2	5	6	8	9	7	5	6	6	6	3	3	4	4	1	1	1
4	5	4	4	4	3	3	3	5	6	5	5	4	7	8	9	9	4	4	4	4	2	2	2
5	7	4	4	4	2	3	2	4	5	8	9	6	4	5	6	5	3	4	5	6	2	2	2
4	5	4	4	4	3	3	3	4	4	8	9	6	5	6	6	7	6	6	6	6	1	1	1
4	5	4	4	4	2	3	2	3	3	4	5	3	2	3	4	4	4	4	4	4	1	2	2
4	5	4	4	4	3	3	2	5	5	4	5	3	7	8	8	9	4	5	5	5	2	2	2
6	8	6	5	5	4	2	2	5	5	7	8	6	5	6	7	6	6	6	7	7	2	2	2
3	4	2	3	3	1	2	1	4	5	6	7	5	5	5	6	6	6	6	7	7	1	1	2
4	5	4	4	4	3	3	3	4	4	10	10	8	4	5	6	5	6	7	8	8	1	1	1
5	7	4	4	4	2	3	2	3	3	8	9	7	4	5	5	6	4	4	5	6	2	2	2
4	5	4	4	4	2	3	3	3	4	9	10	7	6	6	7	7	4	5	6	7	1	1	2
2	2	2	3	3	2	2	2	3	3	4	4	2	6	6	8	7	3	4	4	5	1	1	1
6	8	7	3	5	4	2	2	4	4	5	5	3	5	5	7	6	4	4	5	6	1	2	3
2	2	2	3	3	1	2	1	4	4	7	8	6	6	6	7	7	5	5	6	6	1	2	2
5	7	4	4	4	2	3	3	4	4	9	9	8	5	5	6	7	5	6	6	7	1	2	2
4	5	4	4	4	3	3	2	4	5	4	4	2	3	3	4	5	4	5	5	5	1	2	2
4	5	4	4	4	2	3	2	3	3	9	9	7	4	5	5	5	4	5	6	6	1	1	1
3	4	2	3	3	2	2	1	4	4	7	8	6	3	4	4	5	5	6	7	8	1	2	2
6	8	7	3	3	1	3	2	4	4	6	7	5	6	7	7	7	5	5	5	5	2	2	2
2	2	2	3	3	2	2	2	6	6	8	9	6	4	4	5	5	2	3	4	5	1	1	1
3	4	2	3	3	2	2	2	4	4	7	7	5	2	3	4	4	3	4	5	6	1	1	1
3	4	2	3	3	1	2	2	5	6	9	9	7	4	4	6	6	6	7	8	8	2	2	2
5	7	4	4	4	3	3	2	3	4	8	9	6	6	7	8	7	3	4	5	5	1	1	1
3	4	2	3	3	1	2	2	4	5	10	10	10	7	7	9	8	6	7	8	8	2	2	2
7	9	7	6	6	5	5	5	4	4	10	10	10	2	3	4	4	7	8	9	10	3	3	3
5	7	4	4	4	3	3	3	4	4	3	3	1	7	7	9	8	1	1	1	1	2	2	2
5	7	4	4	4	2	3	3	3	3	6	6	5	5	5	6	7	4	4	4	4	1	1	1
3	4	2	3	3	2	2	1	4	4	10	10	8	7	7	9	8	6	7	8	8	1	1	2
5	7	4	4	4	2	3	3	4	4	3	4	1	6	7	8	8	4	4	4	5	2	2	2
5	7	4	4	4	2	3	3	6	6	7	8	6	6	6	7	7	4	5	5	5	1	1	2
1	1	2	3	3	2	2	2	4	4	5	5	4	6	7	7	8	4	4	4	4	1	1	1
5	7	4	4	4	2	3	3	4	4	9	9	7	6	6	8	7	3	4	5	6	1	1	2
5	7	4	4	4	3	3	3	4	4	5	5	4	6	6	8	7	3	4	5	6	1	1	1
6	8	8	2	2	1	2	2	4	5	9	9	7	4	4	6	5	5	6	6	6	2	2	2
4	5	4	4	4	3	3	2	5	5	6	7	4	3	4	5	5	4	4	4	5	2	2	2
6	8	7	4	3	1	3	3	3	4	7	7	5	4	4	5	5	6	6	7	8	2	2	2
4	5	4	4	4	3	3	3	4	4	9	9	8	4	5	5	5	5	6	6	6	1	2	2
3	4	2	3	3	2	2	2	4	5	4	4	2	6	7	7	7	4	4	5	6	1	1	1
4	5	4	4	4	3	3	3	3	3	7	8	5	3	4	5	4	4	5	6	6	1	1	1
8	10	8	6	6	5	5	4	5	6	6	7	4	4	4	5	6	4	5	5	5	3	3	3
2	2	2	3	3	1	2	1	5	6	5	6	4	6	7	7	7	3	3	3	3	0	1	2
5	7	4	4	4	2	3	3	4	5	6	6	4	4	4	6	6	3	3	3	3	2	2	2
3	4	2	3	3	2	2	1	4	5	7	8	5	5	6	7	7	4	5	5	6	1	1	2
6	8	10	4	3	1	1	1	4	5	8	9	6	4	5	5	5	4	4	5	6	2	2	2
7	9	7	6	6	4	5	4	4	5	5	5	4	3	3	5	4	4	4	5	5	2	2	2
5	7	4	4	4	2	3	2	4	5	8	9	6	6	7	8	7	6	6	7	7	2	2	2
5	7	4	4	4	3	3	2	4	4	6	7	5	5	6	6	7	4	4	5	6	1	2	2
5	7	4	4	4	2	3	3	4	4	8	8	6	4	4	6	5	4	5	5	6	1	1	3
3	4	2	3	3	2	2	1	5	5	6	7	4	3	4	5	4	5	5	6	6	1	1	2
7	9	6	6	6	5	5	5	3	4	7	7	6	4	5	5	6	6	6	7	8	3	3	3
1	1	2	3	3	2	2	1	3	4	7	7	5	3	4	4	4	6	6	7	8	1	1	1
5	7	4	4	4	2	3	3	4	4	7	7	5	4	4	6	6	4	5	6	6	2	2	2
5	7	4	4	4	3	3	2	4	4	8	8	6	8	9	9	9	5	6	6	7	2	2	2
6	8	8	1	3	1	3	2	5	6	9	10	8	4	5	6	6	3	4	5	5	1	1	1
5	7	4	4	4	3	3	2	4	4	5	6	4	5	6	6	6	5	5	5	5	1	1	2
2	2	2	3	3	1	2	2	5	6	7	8	6	4	4	5	5	3	4	4	4	1	1	1
6	8	5	1	5	4	3	2	2	3	9	10	8	4	4	5	5	6	7	8	8	1	2	2
3	4	2	3	3	1	2	2	3	4	8	8	7	4	4	5	6	3	4	4	4	1	1	2
5	7	4	4	4	3	3	2	5	5	7	7	6	3	3	4	5	6	6	6	7	2	2	2
5	7	4	4	4	3	3	3	5	6	8	8	6	6	7	7	8	4	5	6	7	2	2	3
3	4	2	3	3	1	2	1	5	5	8	8	7	4	5	5	5	2	2	3	3	1	2	2
4	5	4	4	4	2	3	2	4	5	3	4	2	7	7	9	9	4	5	5	5	2	2	2
2	2	2	3	3	2	2	1	5	5	7	8	5	2	2	4	4	4	4	5	5	0	2	2
4	5	4	4	4	2	3	3	4	5	5	6	3	3	4	5	5	2	2	2	2	1	1	2
3	4	2	3	3	1	2	1	4	5	5	6	3	6	6	7	7	4	5	5	6	1	2	2
4	5	4	4	4	2	3	2	3	3	4	5	2	3	4	5	5	3	4	4	4	1	2	2
3	4	2	3	3	2	2	2	4	4	9	9	7	3	4	4	4	5	6	6	6	1	1	2
4	5	4	4	4	2	3	3	4	4	5	5	4	4	4	5	6	3	3	3	4	1	1	2
5	7	4	4	4	2	3	3	4	5	8	9	7	3	4	5	4	5	5	5	5	2	2	2
1	1	2	3	3	1	2	2	3	3	8	9	6	8	8	10	9	5	6	6	6	1	2	2
5	7	4	4	4	3	3	2	4	5	7	7	6	4	5	5	5	5	5	5	5	2	2	2
4	5	4	4	4	2	3	3	4	5	8	8	7	7	8	8	8	5	5	5	6	2	2	2
4	5	4	4	4	3	3	3	4	5	7	8	6	5	5	7	7	6	6	7	7	1	1	1
4	5	4	4	4	3	3	3	4	5	8	9	7	5	5	7	7	5	5	5	6	1	1	2
4	5	4	4	4	2	3	3	3	3	9	10	7	3	3	4	5	4	5	5	6	1	1	2
8	10	8	6	6	4	5	5	3	3	5	6	4	6	6	7	7	2	2	3	4	3	3	3
6	8	6	4	4	2	2	1	3	3	7	8	5	5	6	7	7	3	4	5	5	1	2	2
7	9	6	6	6	5	5	4	3	3	6	7	5	5	5	6	6	5	5	5	5	3	3	3
5	7	4	4	4	2	3	2	6	7	8	8	6	3	3	5	5	4	4	5	6	2	2	2
5	7	4	4	4	2	3	3	5	6	6	6	4	8	9	9	10	5	5	6	7	2	2	3
6	8	7	4	6	5	1	1	5	6	6	7	4	2	3	3	4	6	7	7	7	1	1	2
3	4	2	3	3	2	2	1	5	5	5	6	4	7	7	9	8	5	5	5	6	1	1	2
5	7	4	4	4	3	3	2	4	4	6	6	5	4	4	6	6	3	3	4	5	2	2	2
5	7	4	4	4	3	3	3	5	5	7	7	5	5	6	7	6	5	5	5	5	1	1	2
4	5	4	4	4	2	3	2	3	4	10	10	10	5	5	7	6	6	7	8	9	2	2	2
4	5	4	4	4	2	3	2	4	5	10	10	9	7	7	9	8	6	7	7	8	1	1	1
6	8	6	4	5	3	3	2	4	4	9	10	8	5	6	7	6	5	5	6	7	1	1	1
4	5	4	4	4	2	3	2	4	4	6	7	5	4	4	6	6	5	5	5	5	1	1	2
2	2	2	3	3	2	2	1	3	4	6	7	5	4	5	5	5	5	5	5	5	1	1	1
5	7	4	4	4	3	3	2	4	5	4	5	3	6	6	7	8	4	5	5	6	1	1	2
2	2	2	3	3	2	2	2	4	4	8	9	7	4	5	5	6	5	5	5	5	1	1	1
7	9	7	6	6	5	5	5	5	6	7	7	6	6	6	8	8	3	3	4	4	3	3	3
6	8	8	3	6	4	3	2	4	4	8	9	7	6	6	7	7	6	7	8	8	3	3	3
3	4	2	3	3	1	2	2	3	3	10	10	8	6	7	8	7	6	7	8	8	1	1	2
1	1	2	3	3	1	2	2	3	3	9	9	7	4	5	6	6	6	7	7	8	1	2	2
7	9	7	6	6	5	5	5	2	2	5	6	3	4	4	6	6	4	4	4	4	3	3	3
7	9	6	6	6	5	5	5	5	5	6	6	5	4	5	5	6	4	5	5	6	3	3	3
2	2	2	3	3	1	2	1	6	6	7	7	6	4	5	6	6	4	5	5	6	1	1	1
8	10	8	6	6	5	5	5	4	5	7	7	6	2	2	4	4	5	5	5	5	3	3	3
2	2	2	3	3	2	2	2	4	5	7	8	6	5	6	6	7	3	3	3	3	1	1	1
6	8	5	5	5	4	2	2	4	5	8	9	6	7	7	8	9	4	4	5	6	2	2	2
1	1	2	3	3	1	2	2	3	3	9	10	7	6	6	8	8	3	3	3	3	1	1	2
8	10	8	6	6	5	5	4	2	3	7	8	6	5	6	6	7	3	4	5	5	3	3	3
8	10	8	6	6	4	5	4	3	4	7	8	6	4	5	5	5	4	4	4	4	3	3	3
5	7	4	4	4	2	3	3	3	4	8	8	7	3	3	5	5	6	7	7	7	1	2	2
4	5	4	4	4	2	3	2	4	4	8	9	6	4	4	5	5	5	6	6	6	2	2	2
6	8	6	3	4	2	4	4	5	5	5	5	4	5	5	6	6	6	7	8	8	1	1	2
5	7	4	4	4	3	3	3	5	6	6	7	5	3	3	4	5	4	4	4	5	1	1	3
6	8	7	5	8	6	2	2	3	4	3	4	2	2	3	4	4	5	5	5	5	2	2	2
3	4	2	3	3	1	2	2	4	5	10	10	9	6	6	7	8	3	4	5	5	1	1	1
4	5	4	4	4	2	3	2	4	5	4	4	2	4	5	5	6	4	4	4	4	1	1	2
6	8	5	6	4	3	2	1	5	6	9	10	8	5	6	6	7	7	7	7	7	2	2	2
4	5	4	4	4	2	3	2	5	6	8	9	7	5	5	6	7	5	5	6	6	2	2	2
6	8	5	5	5	3	2	2	5	6	9	9	8	3	4	5	5	4	5	6	6	2	2	3
3	4	2	3	3	1	2	1	4	4	10	10	8	3	4	5	4	6	7	7	8	1	1	1
3	4	2	3	3	1	2	1	5	6	4	5	3	5	5	6	6	3	3	4	4	0	1	1
4	5	4	4	4	2	3	2	3	3	5	6	4	5	5	6	6	4	4	4	5	2	2	2
3	4	2	3	3	2	2	2	4	5	7	7	6	5	5	6	7	4	5	5	6	1	2	2
5	7	4	4	4	3	3	3	5	5	7	8	6	4	5	5	6	5	6	6	6	2	2	2
6	8	8	3	3	2	3	3	4	4	6	6	4	4	5	6	6	4	5	5	6	1	2	2
4	5	4	4	4	3	3	3	4	4	10	10	8	5	6	6	7	7	8	9	10	3	3	3
3	4	2	3	3	2	2	1	5	6	8	8	6	4	5	5	5	5	5	6	6	1	1	2
3	4	2	3	3	2	2	1	4	5	8	8	7	5	6	7	7	5	6	6	6	2	2	2
3	4	2	3	3	1	2	2	3	4	4	5	2	6	7	7	7	4	4	4	4	1	2	2
4	5	4	4	4	2	3	3	4	5	7	7	5	2	2	4	4	3	3	4	5	2	2	2
5	7	4	4	4	3	3	3	5	6	10	10	8	2	2	3	4	5	6	6	6	2	2	3
5	7	4	4	4	3	3	2	3	3	7	7	5	6	6	8	8	4	5	5	5	1	1	2
4	5	4	4	4	3	3	2	3	4	8	8	6	7	8	9	9	6	7	8	8	1	1	1
4	5	4	4	4	2	3	3	6	6	4	5	2	5	6	7	6	4	4	5	5	1	1	2
3	4	2	3	3	2	2	2	3	4	6	7	5	6	6	8	7	2	2	2	3	1	1	1
5	7	4	4	4	3	3	2	3	3	10	10	10	4	5	5	6	5	6	7	7	2	2	2
4	5	4	4	4	3	3	2	4	4	10	10	9	6	7	8	8	5	5	6	6	2	2	2
3	4	2	3	3	1	2	1	3	3	10	10	8	3	4	4	4	5	5	6	6	1	1	1
5	7	4	4	4	3	3	2	3	3	8	8	7	6	7	7	8	6	7	8	9	2	2	2
7	9	5	6	6	5	5	5	3	4	7	7	6	4	4	6	5	5	6	7	7	3	3	3
8	10	8	6	6	4	5	4	5	6	10	10	10	4	5	6	6	5	6	7	7	3	3	3
6	8	7	7	6	5	2	2	3	4	5	6	4	6	6	8	8	6	6	7	7	3	3	3
6	8	6	3	4	3	3	3	4	5	8	8	7	2	3	4	3	4	5	5	5	2	2	2
4	5	4	4	4	2	3	3	3	3	5	6	4	9	10	10	10	3	4	4	5	2	2	2
3	4	2	3	3	2	2	2	3	4	10	10	9	5	5	7	7	3	4	5	5	1	1	1
5	7	4	4	4	2	3	3	5	6	9	9	7	6	6	7	8	5	6	6	7	1	2	2
5	7	4	4	4	2	3	2	4	5	8	8	7	3	4	5	5	4	5	6	7	1	1	1
6	8	6	3	3	1	2	1	3	3	10	10	9	4	4	6	5	3	3	4	5	2	2	2
3	4	2	3	3	1	2	2	4	5	9	9	7	6	7	8	7	7	7	8	9	1	1	2
3	4	2	3	3	2	2	2	4	5	8	8	6	6	7	8	8	5	6	6	7	1	2	2
5	7	4	4	4	3	3	2	4	5	7	8	6	4	4	6	5	4	4	5	5	2	2	2
5	7	4	4	4	2	3	3	4	5	6	7	5	5	5	6	6	4	4	4	5	2	2	2
4	5	4	4	4	3	3	2	3	4	7	7	5	4	5	6	5	6	6	7	7	1	2	2
4	5	4	4	4	2	3	3	5	6	6	7	5	4	4	6	6	4	4	4	5	1	2	2
6	8	5	4	4	2	2	2	5	6	8	9	6	3	4	4	5	4	4	5	5	2	2	2
5	7	4	4	4	3	3	3	4	5	10	10	9	3	3	5	4	5	5	6	7	2	2	2
6	8	9	6	3	1	2	1	5	5	8	8	7	3	3	4	4	5	5	5	5	1	2	2
4	5	4	4	4	3	3	2	2	2	7	7	5	6	6	8	7	2	3	4	5	1	2	2
6	8	5	4	3	2	2	2	4	4	5	6	4	4	5	5	6	5	5	5	5	1	2	2
6	8	5	3	5	4	3	2	4	5	10	10	9	4	5	6	6	6	6	6	6	1	1	1
5	7	4	4	4	3	3	2	3	4	8	8	6	4	5	6	6	4	5	6	7	2	2	2
6	8	7	5	5	3	3	3	4	4	9	9	7	3	4	5	4	7	7	7	8	3	3	3
7	9	6	6	6	4	5	4	5	5	9	10	8	4	4	5	5	4	4	5	5	3	3	3
4	5	4	4	4	2	3	2	5	6	8	9	7	4	5	6	5	4	4	4	4	2	2	2
6	8	8	1	5	4	2	2	4	5	7	7	6	5	5	6	6	5	6	7	7	2	2	2
6	8	6	4	2	1	1	1	4	4	6	7	4	4	4	5	6	3	3	4	4	0	0	3
2	2	2	3	3	2	2	1	3	4	9	10	7	4	5	5	6	4	5	5	6	1	2	2
4	5	4	4	4	2	3	2	4	5	8	8	7	4	4	6	6	5	5	5	5	2	2	2
6	8	6	4	6	4	2	1	6	6	6	7	4	5	5	7	7	5	6	7	8	2	2	2
2	2	2	3	3	1	2	1	5	5	5	5	3	3	3	5	5	3	3	3	4	0	1	1
5	7	4	4	4	3	3	2	5	6	9	10	7	1	1	2	1	5	5	6	7	2	2	2
2	2	2	3	3	1	2	1	4	4	7	8	6	2	2	4	4	4	5	6	6	0	1	1
5	7	4	4	4	3	3	3	4	5	5	6	4	4	4	6	5	4	4	4	4	1	1	2
3	4	2	3	3	1	2	1	4	4	10	10	8	4	4	6	6	5	6	6	7	1	1	2
3	4	2	3	3	2	2	2	4	5	9	10	7	6	6	8	7	3	3	3	3	1	2	2
4	5	4	4	4	3	3	2	4	5	5	6	3	5	6	6	6	4	5	5	5	1	1	3
3	4	2	3	3	2	2	2	4	5	5	5	4	3	3	5	5	4	4	4	4	1	1	2
4	5	4	4	4	3	3	2	4	5	8	8	7	4	4	6	6	4	5	6	6	2	2	3
5	7	4	4	4	2	3	3	4	5	8	9	6	3	3	4	5	5	5	5	5	1	1	2
6	8	6	6	3	2	1	1	4	5	7	7	6	4	5	6	5	5	5	6	6	1	1	1
4	5	4	4	4	3	3	2	4	4	8	9	6	4	4	5	5	4	5	6	6	2	2	2
1	1	2	3	3	1	2	1	4	4	6	7	5	3	3	4	4	2	3	3	4	0	2	2
4	5	4	4	4	2	3	3	3	3	8	8	6	2	2	3	4	5	6	6	7	1	1	2
3	4	2	3	3	1	2	1	4	5	7	8	6	5	6	6	7	5	5	6	7	1	1	1
4	5	4	4	4	3	3	2	3	4	8	9	6	5	6	7	6	5	6	6	7	2	2	2
5	7	4	4	4	3	3	2	3	3	6	7	4	2	3	4	3	5	6	6	6	2	2	2
5	7	4	4	4	3	3	2	4	5	10	10	9	5	6	7	7	7	8	9	9	2	2	2
6	8	8	5	3	2	4	4	4	5	7	8	6	6	7	8	7	5	6	7	8	3	3	3
5	7	4	4	4	2	3	2	5	5	10	10	9	6	7	7	8	5	6	7	7	2	2	2
5	7	4	4	4	3	3	2	4	5	8	9	6	5	5	6	6	6	7	8	9	2	2	2
7	9	7	6	6	5	5	4	5	6	8	8	7	2	2	4	3	5	6	7	8	3	3	3
5	7	4	4	4	3	3	3	5	5	2	2	1	6	7	7	7	3	3	3	3	1	2	3
4	5	4	4	4	2	3	2	4	5	7	8	5	4	5	5	6	5	5	5	6	2	2	2
4	5	4	4	4	3	3	2	4	4	7	8	6	5	5	7	7	4	5	5	6	2	2	2
6	8	6	4	6	5	2	2	4	5	7	7	6	6	7	7	7	3	4	5	6	1	1	2
5	7	4	4	4	3	3	3	4	4	7	7	5	5	5	6	6	4	5	6	7	1	1	1
4	5	4	4	4	2	3	2	4	5	10	10	10	5	6	7	7	5	6	6	7	1	1	1
3	4	2	3	3	2	2	1	4	4	7	8	6	7	8	8	9	4	5	6	7	2	2	2
2	2	2	3	3	2	2	1	4	5	7	8	5	7	7	9	8	5	5	5	5	1	1	1
3	4	2	3	3	1	2	2	4	5	8	9	7	4	4	6	5	4	4	5	5	1	1	1
5	7	4	4	4	3	3	3	4	4	7	8	5	5	5	6	6	4	4	4	4	1	1	2
6	8	6	5	5	3	2	2	5	5	8	8	6	5	5	6	7	5	6	7	7	2	2	2
6	8	7	3	3	2	1	1	4	5	6	6	5	6	7	8	8	4	5	5	5	2	2	3
4	5	4	4	4	3	3	2	4	5	8	9	6	4	5	6	5	3	4	4	5	2	2	2
7	9	7	6	6	5	5	5	4	4	6	6	5	7	8	8	9	5	5	5	6	3	3	3
4	5	4	4	4	3	3	3	4	4	7	8	5	5	5	6	7	3	4	4	4	1	1	1
5	7	4	4	4	3	3	2	4	5	8	9	7	5	6	6	6	5	5	6	7	2	2	2
3	4	2	3	3	2	2	1	4	5	5	6	4	4	4	5	6	4	4	5	6	1	1	1
2	2	2	3	3	1	2	2	4	5	7	7	6	4	5	6	5	5	5	6	7	1	1	2
6	8	6	6	4	2	3	3	3	3	7	7	5	5	5	6	6	4	4	5	6	2	2	2
6	8	5	3	2	1	2	1	4	5	9	9	8	4	4	6	5	4	5	5	5	1	2	2
4	5	4	4	4	3	3	3	5	5	7	8	6	4	4	6	6	4	5	5	6	1	1	1
5	7	4	4	4	2	3	2	4	4	6	6	4	7	8	9	9	5	5	5	5	2	2	2
4	5	4	4	4	3	3	2	5	6	4	5	3	7	8	9	8	4	5	5	6	2	2	2
3	4	2	3	3	1	2	2	5	6	6	6	4	6	7	8	7	3	3	4	5	1	2	2
3	4	2	3	3	1	2	1	3	4	6	6	4	3	3	4	5	3	3	4	4	0	2	2
4	5	4	4	4	3	3	3	5	5	10	10	9	4	5	6	5	6	7	8	9	2	2	2
2	2	2	3	3	1	2	2	4	5	8	9	6	6	7	8	8	5	6	7	8	1	1	2
6	8	7	9	5	4	4	4	5	5	9	9	8	3	3	5	4	6	6	6	7	3	3	3
6	8	7	6	5	4	2	2	3	3	6	6	4	4	4	6	5	6	6	6	6	1	1	1
3	4	2	3	3	2	2	2	5	6	8	9	6	3	3	4	4	6	7	8	9	1	2	2
3	4	2	3	3	2	2	1	5	6	8	8	7	3	4	4	4	2	3	4	5	1	1	1
5	7	4	4	4	2	3	2	5	5	7	7	5	4	4	5	6	5	5	6	7	1	1	2
4	5	4	4	4	2	3	2	4	4	6	6	5	3	3	5	4	4	5	6	7	1	1	1
4	5	4	4	4	2	3	2	4	4	6	6	5	6	6	8	7	5	6	6	6	1	1	1
4	5	4	4	4	2	3	2	5	5	7	7	6	6	7	7	8	4	5	5	6	1	1	1
5	7	4	4	4	2	3	3	4	4	10	10	9	4	5	6	5	5	6	6	6	1	1	2
6	8	7	6	6	4	2	1	3	3	7	7	6	5	5	6	7	5	6	7	7	1	1	1
4	5	4	4	4	3	3	2	5	6	8	9	6	7	8	9	9	6	6	6	7	2	2	2
5	7	4	4	4	3	3	2	3	4	7	8	6	5	5	6	7	5	6	7	8	1	1	1
3	4	2	3	3	2	2	2	3	4	7	8	6	4	5	5	5	5	5	5	6	1	1	2
7	9	5	6	6	4	5	4	4	4	8	8	7	4	5	5	6	5	5	5	5	3	3	3
3	4	2	3	3	1	2	2	2	3	6	6	5	6	7	7	8	5	5	5	5	2	2	2
3	4	2	3	3	1	2	2	5	6	10	10	8	4	5	6	5	5	6	6	6	1	1	1
4	5	4	4	4	2	3	3	3	4	6	6	5	7	7	9	8	6	6	7	8	2	2	2
7	9	8	6	6	5	5	4	5	6	10	10	9	6	6	7	8	5	6	6	7	3	3	3
7	9	8	6	6	5	5	4	6	6	6	6	5	3	4	5	5	4	5	6	7	3	3	3
7	9	5	6	6	5	5	4	3	4	6	7	5	5	5	7	7	3	3	4	4	3	3	3
6	8	8	3	5	4	2	2	3	3	8	8	6	6	6	7	8	6	6	6	7	1	1	2
4	5	4	4	4	2	3	3	3	3	8	8	6	7	8	8	9	6	6	7	7	2	2	2
3	4	2	3	3	1	2	2	4	4	8	8	6	6	7	8	8	4	4	5	6	1	1	1
5	7	4	4	4	3	3	2	4	5	9	9	8	4	4	6	6	6	6	7	8	2	2	2
5	7	4	4	4	2	3	2	3	4	10	10	8	5	5	6	7	5	6	7	7	2	2	2
4	5	4	4	4	2	3	2	4	5	6	6	4	5	6	7	6	3	4	4	5	2	2	2
7	9	6	6	6	5	5	4	5	5	5	6	4	5	6	7	7	4	5	6	7	3	3	3
4	5	4	4	4	2	3	2	3	3	8	9	6	4	5	5	6	4	5	6	7	2	2	2
5	7	4	4	4	2	3	3	4	5	10	10	10	4	5	6	6	7	8	9	10	3	3	3
5	7	4	4	4	2	3	2	5	5	9	10	7	5	6	7	6	5	6	7	7	2	2	2
3	4	2	3	3	1	2	2	4	4	9	9	7	3	3	4	5	5	5	5	5	1	1	2
5	7	4	4	4	2	3	2	4	5	7	8	5	6	7	8	8	4	4	5	6	1	2	2
4	5	4	4	4	3	3	3	4	4	6	6	5	4	4	5	5	4	5	6	6	2	2	2
4	5	4	4	4	2	3	3	4	4	9	10	7	3	4	4	5	5	6	6	6	1	2	2
4	5	4	4	4	3	3	3	4	4	10	10	9	1	2	3	3	5	6	6	6	2	2	2
6	8	7	6	4	3	3	3	3	4	4	4	3	6	6	8	7	3	3	4	4	2	2	2
4	5	4	4	4	3	3	2	4	5	9	9	7	3	4	5	5	6	7	7	8	1	2	2
3	4	2	3	3	2	2	1	4	4	7	7	6	2	3	4	4	5	5	6	7	1	1	2
6	8	7	5	4	2	3	3	4	4	9	9	8	5	5	6	7	3	4	4	4	2	2	2
4	5	4	4	4	2	3	3	6	7	7	7	5	4	5	5	5	5	5	5	6	1	1	1
3	4	2	3	3	2	2	2	4	5	7	8	5	6	6	8	7	5	6	7	7	1	1	2
8	10	8	6	6	4	5	4	4	4	9	10	7	4	4	6	6	5	6	6	7	3	3	3
5	7	4	4	4	2	3	2	4	5	6	7	4	3	3	5	5	5	5	6	7	1	1	3
4	5	4	4	4	2	3	2	4	5	9	10	7	5	6	7	7	5	5	6	6	1	1	2
5	7	4	4	4	3	3	3	4	4	3	4	2	5	5	7	6	6	7	7	7	2	2	2
6	8	9	5	6	5	3	3	3	3	6	6	4	6	7	8	7	5	5	5	5	3	3	3
5	7	4	4	4	2	3	3	5	6	7	7	5	3	3	5	4	5	6	7	7	1	1	2
6	8	7	4	4	2	3	2	4	4	6	6	5	6	6	8	7	4	4	4	5	1	1	1
3	4	2	3	3	1	2	1	2	2	9	9	7	4	5	5	5	5	5	6	6	1	1	1
4	5	4	4	4	2	3	3	3	3	9	10	8	9	10	10	10	5	5	6	6	3	3	3
3	4	2	3	3	2	2	2	4	5	5	6	3	4	4	5	6	4	4	4	4	1	2	2
3	4	2	3	3	2	2	2	4	4	7	7	5	5	5	7	6	5	6	7	8	1	1	2
4	5	4	4	4	3	3	3	3	4	9	10	7	5	6	7	6	4	4	5	5	2	2	2
4	5	4	4	4	3	3	3	4	5	6	7	4	4	5	6	5	4	4	4	5	2	2	2
3	4	2	3	3	2	2	2	5	5	9	9	8	5	5	6	7	5	6	6	6	1	1	2
5	7	4	4	4	2	3	3	4	4	10	10	9	2	2	3	3	5	6	7	7	1	1	1
4	5	4	4	4	3	3	2	4	4	7	7	6	1	1	2	3	3	4	5	6	1	1	1
7	9	6	6	6	4	5	5	3	4	10	10	9	4	5	5	5	6	7	8	9	3	3	3
5	7	4	4	4	2	3	2	3	3	7	8	5	5	5	7	7	4	4	5	5	1	1	2
5	7	4	4	4	2	3	3	5	5	6	7	4	4	4	5	5	5	5	5	6	1	1	2
3	4	2	3	3	2	2	1	5	5	8	9	7	5	6	6	7	5	6	6	7	1	1	3
7	9	5	6	6	5	5	5	4	4	10	10	9	4	5	5	5	7	7	7	8	3	3	3
6	8	6	2	9	8	3	2	3	4	7	7	5	8	8	10	10	3	4	4	4	3	3	3
2	2	2	3	3	2	2	1	4	5	4	4	2	7	8	8	9	4	4	4	5	1	1	1
5	7	4	4	4	2	3	2	5	5	5	5	4	2	2	4	3	5	5	6	7	1	1	2
4	5	4	4	4	3	3	3	6	6	7	7	5	6	6	7	8	5	6	7	7	1	1	1
7	9	4	6	6	5	5	4	3	4	7	8	6	4	4	6	5	4	5	6	7	3	3	3
4	5	4	4	4	2	3	2	4	5	4	4	2	3	4	4	4	5	6	6	7	1	1	1
4	5	4	4	4	2	3	2	5	6	9	9	7	7	7	9	9	5	5	5	6	1	2	2
4	5	4	4	4	3	3	3	3	3	5	6	3	4	4	6	5	4	5	6	7	2	2	2
1	1	2	3	3	1	2	1	5	5	8	8	6	6	7	7	7	4	5	6	6	1	1	1
7	9	7	6	6	5	5	5	4	4	6	7	5	5	6	6	6	4	4	5	6	3	3	3
5	7	4	4	4	3	3	2	3	4	10	10	9	9	9	10	10	6	7	8	9	3	3	3
5	7	4	4	4	3	3	3	5	5	8	8	7	5	6	6	7	5	6	6	6	1	1	2
6	8	7	6	6	4	3	3	4	5	7	8	5	5	6	7	6	4	5	5	5	3	3	3
4	5	4	4	4	2	3	2	5	5	10	10	8	6	7	7	8	5	6	7	8	2	2	2
4	5	4	4	4	3	3	2	4	5	6	6	4	4	5	6	5	4	4	4	4	1	1	2
6	8	7	3	4	2	3	3	5	6	8	8	6	5	6	7	6	2	3	4	5	2	2	2
4	5	4	4	4	2	3	3	4	5	10	10	8	3	3	4	4	4	5	6	6	1	1	2
7	9	7	6	6	5	5	5	5	5	6	7	5	5	5	7	7	4	4	5	5	3	3	3
3	4	2	3	3	1	2	1	3	3	10	10	10	5	6	6	6	2	3	4	5	1	1	2
4	5	4	4	4	2	3	3	4	5	8	9	6	5	6	7	6	5	5	6	7	2	2	2
3	4	2	3	3	2	2	1	5	6	9	10	7	5	6	7	7	5	6	7	7	1	1	1
4	5	4	4	4	2	3	3	3	4	10	10	9	3	4	4	5	5	6	6	7	1	2	2
3	4	2	3	3	2	2	2	4	5	5	6	4	5	6	6	7	5	5	6	6	1	1	1
4	5	4	4	4	3	3	3	3	4	7	8	5	5	6	6	6	5	6	6	7	1	1	1
4	5	4	4	4	2	3	2	4	5	5	6	4	4	4	6	5	3	3	4	4	1	2	2
3	4	2	3	3	1	2	1	5	5	8	9	6	3	4	5	4	7	7	7	7	1	1	2
4	5	4	4	4	3	3	3	4	4	7	8	5	4	4	5	6	4	5	6	6	1	2	2
4	5	4	4	4	2	3	3	5	6	10	10	9	5	6	7	7	4	4	4	5	2	2	2
5	7	4	4	4	3	3	3	4	5	8	9	7	4	5	5	6	6	7	7	7	1	2	2
4	5	4	4	4	2	3	3	3	3	8	8	6	4	5	6	6	5	6	6	6	1	1	1
3	4	2	3	3	2	2	2	4	5	9	10	8	6	6	8	8	5	6	7	8	2	2	2
5	7	4	4	4	3	3	3	5	5	7	7	5	4	5	6	6	4	5	5	5	2	2	2
4	5	4	4	4	3	3	3	4	5	5	5	4	4	4	6	6	4	4	4	5	1	1	1
7	9	5	6	6	4	5	4	4	4	5	6	3	3	4	4	4	3	4	4	4	1	1	2
1	1	2	3	3	1	2	1	3	3	4	4	2	4	5	6	5	3	4	4	4	0	1	1
3	4	2	3	3	1	2	1	3	3	10	10	8	6	7	8	8	5	5	6	7	1	1	2
3	4	2	3	3	2	2	1	3	3	7	8	6	4	4	6	5	6	7	7	7	1	1	2
3	4	2	3	3	1	2	2	5	6	8	8	7	4	5	5	6	7	7	7	8	2	2	2
7	9	7	6	6	4	5	5	5	5	5	6	4	5	6	7	7	4	4	4	5	3	3	3
3	4	2	3	3	1	2	2	5	5	7	7	6	4	4	6	5	4	5	6	6	1	1	2
7	9	6	6	6	4	5	5	5	5	6	6	5	5	5	6	6	3	4	4	5	3	3	3
2	2	2	3	3	2	2	2	4	4	8	9	6	6	6	7	8	6	6	7	8	1	1	2
5	7	4	4	4	3	3	2	5	6	5	5	3	6	7	8	7	5	5	5	6	1	1	1
3	4	2	3	3	1	2	1	5	5	8	9	7	9	10	10	10	6	6	7	7	2	2	2
3	4	2	3	3	1	2	1	4	5	6	7	4	4	5	6	6	5	6	7	7	1	1	2
4	5	4	4	4	2	3	2	3	3	6	7	5	4	5	6	5	3	4	4	4	1	1	1
5	7	4	4	4	2	3	3	3	4	6	6	5	6	7	8	7	3	4	5	5	1	1	1
2	2	2	3	3	2	2	2	4	5	4	4	3	7	7	8	8	4	5	5	6	1	1	1
3	4	2	3	3	2	2	1	3	4	7	8	6	6	7	8	8	4	5	5	5	2	2	2
5	7	4	4	4	2	3	2	4	5	8	8	6	2	3	3	3	5	6	7	8	2	2	3
3	4	2	3	3	1	2	2	4	4	7	8	5	3	4	5	4	2	2	3	3	1	1	1
5	7	4	4	4	3	3	3	4	5	8	9	7	6	7	7	8	5	5	5	5	2	2	2
2	2	2	3	3	2	2	1	4	4	5	5	4	5	6	6	7	3	4	5	6	1	2	2
5	7	4	4	4	3	3	2	5	6	7	7	5	5	6	6	6	4	4	4	5	1	1	1
5	7	4	4	4	2	3	3	4	5	9	10	8	5	6	7	6	6	7	8	9	1	1	2
4	5	4	4	4	3	3	2	3	3	7	8	6	7	8	8	9	6	7	7	7	1	1	2
5	7	4	4	4	3	3	3	3	3	9	10	7	5	6	7	7	4	5	6	6	1	1	1
4	5	4	4	4	2	3	2	4	5	7	7	5	4	4	5	5	4	4	4	5	2	2	2
5	7	4	4	4	2	3	2	4	4	7	7	6	7	8	8	9	4	4	5	6	1	1	2
3	4	2	3	3	2	2	1	5	5	8	9	6	6	6	7	7	5	5	6	6	2	2	2
4	5	4	4	4	3	3	3	5	6	6	6	4	1	2	2	2	4	4	4	5	1	1	1
6	8	7	2	7	5	2	1	4	5	8	9	6	3	4	4	4	5	5	6	7	1	1	1
3	4	2	3	3	2	2	2	3	3	8	9	6	5	5	7	6	5	6	7	8	1	1	1
7	9	6	6	6	5	5	4	3	4	8	9	7	6	7	8	7	5	6	7	8	3	3	3
6	8	5	8	6	4	2	1	2	3	8	8	7	6	6	7	7	4	5	6	6	2	2	2
2	2	2	3	3	2	2	2	4	5	6	7	4	5	6	6	7	4	5	6	6	1	1	2
6	8	7	5	4	2	2	1	4	5	6	7	4	3	4	5	5	4	4	5	6	1	1	1
6	8	5	6	4	3	2	2	4	4	7	8	6	7	8	9	8	4	4	5	5	1	1	1
3	4	2	3	3	1	2	2	5	5	10	10	8	1	2	2	2	5	5	6	6	1	2	2
3	4	2	3	3	1	2	1	3	3	9	9	7	6	7	7	8	4	5	5	5	1	1	1
5	7	4	4	4	3	3	2	4	4	7	8	6	4	5	5	6	6	6	6	7	2	2	2
6	8	5	7	5	3	3	2	4	4	7	7	5	2	2	3	3	3	4	4	4	1	2	3
4	5	4	4	4	3	3	2	3	3	9	10	7	4	4	6	5	4	5	6	6	1	1	2
4	5	4	4	4	2	3	3	5	6	6	7	4	6	7	8	7	5	6	7	7	2	2	2
4	5	4	4	4	2	3	2	3	3	9	9	8	4	5	5	5	6	7	8	9	2	2	2
3	4	2	3	3	2	2	1	4	4	6	7	4	6	6	7	7	5	5	5	6	1	1	1
4	5	4	4	4	2	3	2	5	6	10	10	8	2	3	3	4	5	5	5	6	1	2	2
4	5	4	4	4	2	3	2	4	5	10	10	9	4	5	5	5	4	5	6	7	1	1	1
4	5	4	4	4	3	3	3	3	4	9	9	7	5	5	6	7	6	7	7	8	1	1	2
3	4	2	3	3	1	2	1	3	4	8	9	6	4	4	6	6	4	5	6	7	1	1	1
5	7	4	4	4	3	3	2	3	3	9	9	7	3	4	4	4	5	5	5	5	1	1	1
3	4	2	3	3	2	2	1	5	6	9	10	8	7	8	9	8	5	5	6	7	1	1	1
3	4	2	3	3	1	2	1	4	4	4	5	3	6	7	7	7	4	4	5	6	1	1	1
4	5	4	4	4	2	3	3	4	4	6	7	4	5	6	7	6	5	5	6	6	1	1	1
4	5	4	4	4	3	3	3	4	5	9	10	8	5	5	6	6	5	5	6	7	2	2	2
6	8	4	5	3	1	3	2	4	5	4	5	2	6	6	8	8	4	4	4	4	2	2	2
2	2	2	3	3	2	2	1	4	5	10	10	8	7	7	9	8	4	5	6	6	1	1	2
4	5	4	4	4	3	3	2	5	5	6	7	5	6	6	8	8	5	6	6	7	2	2	2
4	5	4	4	4	2	3	2	4	4	10	10	8	5	5	7	7	5	5	6	6	1	2	2
6	8	8	3	8	7	3	3	4	5	8	9	6	6	7	7	7	5	5	6	6	3	3	3
6	8	4	1	3	2	2	2	5	6	7	8	6	4	4	6	6	4	5	6	6	1	1	1
5	7	4	4	4	3	3	3	4	5	7	7	6	5	5	6	6	5	5	5	6	1	1	1
3	4	2	3	3	2	2	2	5	6	9	9	7	5	6	6	6	6	6	7	8	1	1	1
4	5	4	4	4	2	3	2	5	6	6	6	4	6	6	7	8	5	6	6	6	2	2	2
4	5	4	4	4	2	3	2	4	4	7	7	6	6	7	8	8	6	7	7	8	2	2	2
3	4	2	3	3	1	2	2	5	5	10	10	10	4	5	6	6	6	7	8	8	1	1	2
3	4	2	3	3	2	2	2	4	5	6	6	4	3	4	5	4	6	6	6	7	1	1	2
2	2	2	3	3	1	2	2	4	5	10	10	8	4	4	6	5	5	6	7	7	1	2	2
5	7	4	4	4	3	3	3	4	5	10	10	8	6	6	8	8	4	5	6	7	3	3	3
6	8	7	2	1	1	4	3	4	5	8	9	7	7	8	9	8	5	5	5	5	1	2	2
2	2	2	3	3	2	2	1	4	5	4	4	3	7	7	8	8	4	5	5	6	1	1	2
5	7	4	4	4	2	3	3	5	5	5	5	4	6	6	7	7	3	3	4	5	2	2	3
2	2	2	3	3	1	2	2	5	6	10	10	10	4	4	5	5	6	7	8	8	2	2	2
5	7	4	4	4	3	3	3	4	4	5	5	3	2	3	3	3	4	4	4	5	1	2	2
3	4	2	3	3	2	2	2	4	4	5	6	3	5	5	6	6	3	4	5	6	1	1	2
4	5	4	4	4	3	3	3	4	4	6	7	4	6	6	7	8	3	4	5	5	1	1	1
3	4	2	3	3	2	2	1	3	3	10	10	9	3	4	4	5	7	8	8	9	2	2	2
6	8	6	3	5	4	2	2	4	4	8	9	6	3	3	5	4	5	5	6	6	1	1	2
5	7	4	4	4	3	3	2	3	3	5	6	3	5	6	7	7	2	3	4	4	2	2	2
4	5	4	4	4	3	3	3	5	6	7	8	5	4	5	5	5	7	7	8	8	2	2	2
4	5	4	4	4	3	3	3	4	5	8	9	7	4	5	6	5	2	3	3	4	1	1	2
4	5	4	4	4	3	3	3	5	5	8	8	7	3	3	5	5	5	5	5	6	2	2	2
3	4	2	3	3	1	2	2	4	4	6	7	4	4	5	5	6	5	6	7	8	1	2	2
3	4	2	3	3	2	2	1	5	6	8	9	6	5	6	7	6	4	4	5	6	1	1	2
5	7	4	4	4	3	3	3	5	6	9	10	8	6	7	7	8	4	4	5	6	1	1	3
7	9	7	6	6	4	5	4	4	5	6	6	4	4	5	5	6	5	6	7	8	3	3	3
3	4	2	3	3	2	2	1	4	4	9	9	7	7	8	8	9	4	5	6	7	1	1	2
7	9	6	6	6	5	5	4	6	7	5	6	3	6	7	8	8	4	4	4	4	3	3	3
5	7	4	4	4	3	3	2	5	5	8	9	7	4	5	6	6	5	5	5	5	2	2	2
4	5	4	4	4	3	3	2	3	3	9	9	7	3	4	5	5	5	5	6	7	2	2	2
5	7	4	4	4	2	3	3	3	3	9	9	7	4	5	5	6	6	6	7	7	2	2	3
4	5	4	4	4	2	3	3	4	4	8	9	7	4	4	6	6	6	6	6	7	2	2	2
6	8	6	5	7	6	2	1	3	3	10	10	8	4	5	5	6	6	7	8	8	3	3	3
4	5	4	4	4	3	3	3	5	6	8	9	7	5	5	7	7	5	6	6	6	2	2	2
5	7	4	4	4	3	3	3	4	5	4	5	2	6	6	7	7	3	3	3	4	1	1	1
4	5	4	4	4	2	3	3	3	3	9	10	8	7	7	8	8	5	5	6	7	2	2	2
4	5	4	4	4	2	3	2	4	4	8	9	7	5	6	7	7	6	7	7	7	2	2	2
4	5	4	4	4	2	3	3	5	5	8	9	7	4	5	5	6	5	5	6	7	2	2	2
6	8	8	4	6	4	2	1	5	5	8	8	6	6	6	7	7	3	3	4	5	1	2	2
6	8	7	5	6	4	2	2	4	5	5	6	3	3	3	5	4	3	3	4	5	2	2	2
6	8	7	4	4	2	3	3	4	5	7	7	5	6	6	8	7	6	7	8	9	3	3	3
8	10	8	6	6	5	5	5	4	5	8	9	6	5	5	6	7	4	5	6	7	3	3	3
4	5	4	4	4	2	3	2	5	6	8	8	6	4	5	6	5	4	4	5	6	2	2	2
3	4	2	3	3	1	2	1	4	4	8	9	6	5	5	6	7	4	5	5	6	1	1	3
7	9	5	6	6	5	5	4	4	5	8	9	7	5	6	6	6	4	5	6	7	3	3	3
4	5	4	4	4	3	3	3	4	4	8	8	6	6	6	8	7	4	5	5	6	1	1	2
6	8	4	6	8	7	4	4	3	3	7	7	5	6	7	7	8	3	3	4	4	3	3	3
4	5	4	4	4	3	3	2	4	5	7	8	6	3	3	5	5	6	6	7	8	1	2	2
5	7	4	4	4	2	3	3	4	5	6	6	5	5	6	6	7	5	6	7	8	1	2	2
4	5	4	4	4	2	3	3	3	3	8	8	6	3	3	4	4	4	4	5	5	1	2	2
5	7	4	4	4	2	3	3	4	5	7	7	5	4	4	5	6	5	5	6	7	1	2	2
4	5	4	4	4	3	3	2	4	4	10	10	8	4	4	5	6	5	6	7	8	2	2	2
8	10	8	6	6	5	5	5	3	3	8	8	6	4	5	6	5	4	5	6	6	3	3	3
7	9	9	6	6	5	5	5	5	6	6	6	4	6	7	8	8	4	4	5	5	3	3	3
5	7	4	4	4	2	3	3	4	5	10	10	10	4	5	6	6	6	7	8	9	3	3	3
4	5	4	4	4	2	3	3	3	4	10	10	9	5	5	6	6	6	7	8	9	1	1	1
5	7	4	4	4	2	3	2	4	5	9	10	7	4	5	5	5	5	6	6	7	1	1	1
4	5	4	4	4	2	3	3	4	4	9	10	7	5	5	6	7	3	4	5	5	1	1	2
5	7	4	4	4	2	3	2	2	2	10	10	8	3	4	5	4	5	5	6	6	1	2	2
8	10	8	6	6	4	5	5	3	3	8	8	6	5	5	7	6	3	4	5	6	3	3	3
5	7	4	4	4	2	3	3	4	5	7	8	6	7	8	9	8	2	3	3	3	2	2	2
5	7	4	4	4	2	3	3	5	5	10	10	9	4	4	5	6	6	6	7	8	1	1	1
5	7	4	4	4	3	3	3	4	4	5	6	4	4	5	6	6	7	7	8	9	2	2	2
2	2	2	3	3	1	2	1	4	4	3	3	1	5	6	7	6	3	3	4	4	0	1	1
4	5	4	4	4	3	3	3	3	4	9	9	8	5	5	7	6	4	5	5	6	1	1	2
3	4	2	3	3	2	2	2	4	4	7	8	6	4	4	6	5	4	4	4	5	1	1	1
5	7	4	4	4	2	3	2	4	4	8	8	6	7	8	9	9	2	2	3	4	1	1	2
8	10	8	6	6	5	5	5	5	6	3	4	1	4	5	6	5	4	5	5	6	3	3	3
5	7	4	4	4	2	3	3	4	5	10	10	8	4	4	6	5	4	5	6	7	1	1	2
5	7	4	4	4	2	3	2	4	4	7	7	5	1	1	2	2	4	5	6	6	1	1	1
6	8	6	4	6	5	3	2	5	5	7	8	6	5	5	6	6	5	6	7	8	1	1	1
5	7	4	4	4	3	3	2	6	6	6	7	5	2	3	3	3	5	5	5	6	2	2	2
4	5	4	4	4	3	3	2	5	5	8	8	6	4	5	5	5	5	5	6	7	1	1	1
6	8	7	3	4	2	3	2	5	6	5	6	4	6	6	8	8	4	5	6	7	1	2	2
6	8	5	6	5	3	1	1	5	5	7	8	6	3	4	4	5	4	4	5	6	2	2	2
6	8	6	1	6	4	2	1	3	3	8	9	6	8	9	9	10	4	5	6	6	1	1	1
7	9	8	6	6	5	5	5	4	4	8	8	7	5	6	6	7	3	3	3	3	3	3	3
5	7	4	4	4	2	3	3	4	5	5	5	3	4	4	6	6	4	5	5	6	1	1	2
3	4	2	3	3	1	2	1	4	5	8	8	7	6	7	8	8	5	5	5	5	2	2	2
5	7	4	4	4	3	3	3	5	5	8	8	7	4	4	6	6	5	6	6	6	2	2	2
3	4	2	3	3	1	2	1	4	5	6	6	5	2	2	4	4	2	2	2	2	0	1	2
2	2	2	3	3	2	2	2	3	4	5	6	4	2	2	3	4	4	5	5	6	0	2	2
4	5	4	4	4	3	3	2	4	5	7	7	6	5	5	7	7	5	5	5	6	1	1	1
3	4	2	3	3	1	2	2	6	6	7	8	5	6	6	8	8	4	4	4	4	1	1	3
6	8	7	3	5	4	3	3	4	5	5	5	4	1	1	2	2	4	4	4	4	2	2	2
9	10	8	6	6	4	5	5	4	5	9	10	8	4	5	5	5	5	6	7	8	3	3	3
7	9	7	6	6	5	5	5	4	4	5	6	3	4	4	5	6	4	5	5	6	3	3	3
5	7	4	4	4	2	3	2	2	2	5	6	4	5	6	7	6	4	4	4	4	1	1	1
6	8	5	5	4	2	4	4	4	4	8	8	6	5	5	6	6	3	4	4	4	1	1	2
5	7	4	4	4	3	3	2	3	3	5	5	3	3	3	5	4	4	4	5	5	1	1	1
7	9	5	6	6	5	5	5	3	4	10	10	9	4	4	6	5	7	8	9	9	3	3	3
5	7	4	4	4	2	3	2	3	3	5	5	4	5	6	6	6	4	4	4	4	2	2	2
6	8	6	3	8	6	3	3	4	4	6	7	4	6	6	8	8	4	4	5	5	1	2	2
8	10	8	6	6	5	5	4	5	5	9	10	8	6	6	7	7	5	6	7	8	3	3	3
5	7	4	4	4	3	3	3	2	3	10	10	9	1	1	3	2	5	6	6	6	2	2	2
5	7	4	4	4	2	3	3	4	4	6	7	4	5	6	6	7	5	5	5	5	2	2	2
5	7	4	4	4	2	3	3	3	4	7	8	6	5	6	7	6	5	5	6	7	2	2	2
5	7	4	4	4	2	3	2	3	3	10	10	10	6	6	7	7	8	9	9	9	3	3	3
5	7	4	4	4	2	3	3	5	5	10	10	10	6	7	7	8	5	6	7	8	3	3	3
4	5	4	4	4	2	3	2	5	6	5	5	3	5	6	6	6	4	4	4	4	1	2	2
4	5	4	4	4	2	3	2	4	5	10	10	9	5	5	6	7	5	6	7	7	1	1	1
2	2	2	3	3	2	2	2	4	5	7	8	5	2	2	3	3	4	5	5	5	1	1	1
4	5	4	4	4	3	3	3	4	4	6	7	4	6	7	7	8	6	6	6	7	2	2	2
6	8	4	6	1	1	3	3	4	4	9	10	8	6	6	7	7	7	8	8	8	3	3	3
5	7	4	4	4	2	3	3	3	4	6	7	5	3	4	5	5	4	4	4	5	2	2	2
1	1	2	3	3	2	2	2	5	5	7	7	6	6	7	8	8	4	5	6	6	2	2	2
3	4	2	3	3	2	2	1	4	4	5	5	3	4	5	6	5	4	4	4	5	1	2	2
5	7	4	4	4	2	3	2	4	4	6	6	5	3	4	5	5	5	6	7	7	2	2	2
5	7	4	4	4	3	3	2	4	4	8	8	6	4	4	5	5	5	5	5	6	1	1	1
3	4	2	3	3	1	2	1	3	4	7	8	5	6	7	7	7	6	7	7	8	2	2	2
4	5	4	4	4	2	3	2	3	3	6	6	4	5	5	7	7	3	3	4	4	1	1	2
4	5	4	4	4	3	3	3	4	4	6	7	4	3	3	5	4	4	4	4	4	1	1	2
5	7	4	4	4	2	3	2	3	4	8	9	7	5	5	6	6	3	4	5	6	1	1	2
3	4	2	3	3	1	2	1	4	4	2	3	1	4	5	5	5	2	2	3	3	0	2	2
6	8	5	4	3	2	3	2	4	4	3	4	1	5	6	6	6	4	4	4	5	1	1	1
6	8	4	4	3	1	3	2	5	6	5	6	4	5	5	6	7	3	4	5	5	2	2	2
6	8	8	4	6	4	2	2	4	4	7	7	6	4	4	6	5	2	3	4	4	2	2	2
4	5	4	4	4	3	3	3	4	5	6	6	5	5	6	7	6	6	6	7	8	1	2	2
4	5	4	4	4	2	3	3	2	3	7	8	6	5	6	7	7	4	5	6	6	1	1	1
4	5	4	4	4	2	3	2	4	5	6	6	5	4	4	5	5	5	5	5	5	2	2	2
2	2	2	3	3	1	2	1	5	5	8	8	6	5	6	7	6	5	6	7	8	1	1	1
2	2	2	3	3	1	2	2	4	4	7	7	6	5	6	7	7	4	4	5	5	1	2	2
3	4	2	3	3	2	2	2	3	3	5	6	3	6	7	7	8	5	5	5	5	1	1	1
3	4	2	3	3	2	2	1	4	5	7	8	5	6	6	8	8	6	6	7	7	1	1	2
5	7	4	4	4	3	3	3	3	3	8	9	7	5	5	7	7	6	6	6	7	1	1	2
7	9	7	6	6	4	5	4	4	4	9	10	8	4	5	6	6	5	5	5	6	3	3	3
4	5	4	4	4	3	3	2	4	4	7	7	6	4	5	6	5	5	6	7	7	2	2	2
6	8	5	5	7	5	3	2	3	3	5	5	3	7	7	9	8	3	4	4	4	1	1	1
2	2	2	3	3	1	2	1	5	5	8	8	7	2	3	3	4	5	6	7	8	1	1	1
7	9	8	6	6	5	5	5	5	6	6	6	5	4	5	5	6	4	4	5	6	3	3	3
6	8	7	4	5	4	3	2	3	4	7	7	6	5	6	7	6	4	5	6	7	1	2	2
4	5	4	4	4	2	3	2	3	4	5	5	3	4	4	6	6	5	5	6	7	2	2	2
5	7	4	4	4	3	3	2	3	3	10	10	10	3	4	5	4	5	6	6	6	2	2	2
4	5	4	4	4	3	3	3	5	5	7	8	6	5	6	6	6	6	6	6	7	1	1	2
3	4	2	3	3	2	2	2	5	6	6	7	5	5	5	6	6	6	6	7	7	2	2	2
4	5	4	4	4	3	3	3	3	4	7	8	6	3	3	5	5	6	6	6	6	2	2	2
4	5	4	4	4	2	3	3	4	4	7	8	6	7	7	9	9	5	5	5	5	2	2	2
5	7	4	4	4	3	3	3	4	5	8	9	6	6	6	7	8	5	5	5	6	2	2	2
2	2	2	3	3	1	2	1	4	4	9	9	8	2	2	3	4	6	7	7	8	1	1	2
4	5	4	4	4	3	3	3	4	4	6	6	4	3	3	5	5	4	4	5	5	1	1	1
5	7	4	4	4	3	3	2	5	5	4	5	3	5	6	6	7	4	4	4	4	2	2	2
7	9	7	6	6	5	5	4	5	6	4	5	2	4	5	5	6	4	4	4	5	1	1	2
8	10	8	6	6	5	5	5	3	4	10	10	9	3	4	4	5	5	6	6	6	3	3	3
7	9	7	6	6	4	5	4	2	2	10	10	8	3	3	4	4	5	6	6	6	3	3	3
5	7	4	4	4	3	3	2	4	4	8	9	7	3	4	4	5	6	6	6	6	1	2	2
3	4	2	3	3	2	2	2	4	4	8	8	6	6	6	8	7	5	5	6	7	1	2	2
4	5	4	4	4	3	3	2	4	5	5	5	4	4	4	5	5	5	6	6	6	1	2	2
5	7	4	4	4	2	3	2	6	6	6	7	5	4	4	6	6	5	5	5	6	2	2	2
3	4	2	3	3	1	2	2	4	4	10	10	9	2	2	3	4	5	6	6	7	1	1	2
5	7	4	4	4	3	3	3	4	5	9	9	7	3	4	5	5	3	3	3	3	2	2	2
4	5	4	4	4	3	3	2	4	4	8	8	7	3	4	5	5	5	6	6	7	2	2	2
7	9	5	6	6	5	5	4	3	3	10	10	8	4	4	6	6	6	6	6	7	3	3	3
4	5	4	4	4	2	3	2	4	4	4	5	2	3	4	5	4	6	6	6	7	1	1	1
5	7	4	4	4	3	3	2	4	5	9	10	8	4	4	6	6	4	4	4	5	2	2	2
5	7	4	4	4	3	3	3	5	6	6	7	4	8	8	10	9	5	5	5	5	1	1	2
3	4	2	3	3	2	2	2	3	3	5	6	4	5	6	6	6	4	4	4	4	1	2	2
6	8	6	2	3	2	3	3	5	6	7	8	6	4	5	6	5	4	5	6	6	2	2	2
2	2	2	3	3	1	2	2	4	4	10	10	10	1	1	2	3	3	3	3	3	1	1	2
3	4	2	3	3	1	2	1	4	4	7	7	5	5	6	7	7	4	4	5	6	1	1	1
4	5	4	4	4	2	3	3	5	5	8	9	7	5	6	7	6	5	5	5	5	2	2	2
4	5	4	4	4	2	3	2	5	5	8	9	7	4	5	5	5	6	7	7	8	2	2	2
3	4	2	3	3	2	2	1	4	4	8	8	6	5	6	7	7	6	6	7	7	2	2	2
3	4	2	3	3	1	2	2	5	5	8	9	7	6	6	7	7	5	5	5	6	1	1	1
4	5	4	4	4	2	3	2	4	4	6	6	4	6	6	7	8	5	6	7	7	1	1	1
5	7	4	4	4	3	3	2	2	3	7	7	5	4	5	6	6	2	3	4	4	1	1	2
6	8	5	6	2	1	2	1	4	5	5	6	3	5	6	6	6	3	4	5	6	2	2	2
5	7	4	4	4	2	3	2	4	5	5	6	4	6	7	8	8	3	3	4	5	2	2	3
4	5	4	4	4	3	3	2	4	5	6	6	4	5	6	7	6	5	5	6	6	2	2	2
4	5	4	4	4	2	3	2	2	3	6	7	4	5	6	6	7	3	3	4	5	1	2	2
7	9	4	6	6	5	5	4	6	7	6	6	5	5	6	6	7	4	5	6	6	3	3	3
2	2	2	3	3	1	2	2	4	4	8	9	7	3	4	5	5	4	5	5	6	1	1	1
5	7	4	4	4	3	3	2	4	4	8	9	6	2	3	3	3	6	7	8	9	1	1	1
3	4	2	3	3	2	2	2	4	5	6	6	4	4	4	5	6	5	5	5	6	1	1	1
2	2	2	3	3	2	2	2	4	4	8	8	6	5	6	7	7	4	5	5	5	2	2	2
4	5	4	4	4	2	3	3	4	4	6	6	4	4	4	6	6	2	3	3	4	1	1	1
3	4	2	3	3	2	2	1	6	6	5	6	3	7	7	9	9	4	5	5	6	1	1	1
5	7	4	4	4	2	3	2	5	6	8	8	7	3	3	5	4	4	4	5	6	2	2	2
4	5	4	4	4	2	3	3	3	3	9	10	7	4	4	5	5	5	5	5	6	2	2	2
4	5	4	4	4	3	3	3	5	6	7	7	6	3	3	4	5	5	6	7	7	1	1	1
5	7	4	4	4	3	3	3	4	4	8	9	7	6	7	7	7	3	4	5	5	1	1	2
5	7	4	4	4	2	3	2	3	3	9	9	7	5	6	7	7	4	4	5	5	2	2	2
7	9	7	6	6	4	5	4	4	5	8	8	6	2	2	3	3	4	5	5	5	3	3	3
4	5	4	4	4	3	3	3	3	3	9	9	7	3	4	5	4	5	6	6	6	1	1	2
5	7	4	4	4	2	3	2	3	3	7	8	5	5	5	6	7	3	3	3	4	2	2	2
1	1	2	3	3	1	2	1	3	4	9	9	7	5	5	7	7	5	6	6	6	1	1	2
5	7	4	4	4	2	3	3	4	4	9	10	8	8	9	10	10	5	5	6	7	3	3	3
4	5	4	4	4	3	3	3	4	4	8	8	6	3	3	4	5	6	7	8	8	2	2	2
5	7	4	4	4	2	3	3	3	3	6	7	4	2	3	4	4	4	4	4	5	2	2	2
5	7	4	4	4	2	3	3	3	3	7	7	6	4	5	5	5	3	3	4	4	2	2	2
5	7	4	4	4	2	3	3	5	5	5	5	4	3	3	5	5	2	2	3	4	2	2	3
3	4	2	3	3	2	2	2	3	3	8	9	7	3	4	4	4	4	4	5	5	1	1	2
2	2	2	3	3	1	2	1	4	5	5	5	4	2	2	4	4	3	4	5	5	0	1	2
5	7	4	4	4	2	3	3	4	5	8	8	7	4	5	5	6	4	5	6	7	1	1	2
4	5	4	4	4	2	3	3	4	4	7	8	5	5	5	7	6	4	5	5	5	1	1	2
6	8	6	5	5	3	2	1	4	5	5	5	4	7	7	9	8	6	6	7	8	1	2	2
4	5	4	4	4	2	3	3	3	4	8	9	6	5	6	7	7	5	6	7	7	1	1	1
6	8	9	7	3	2	2	1	4	4	7	7	6	2	2	4	4	4	4	5	5	1	2	2
4	5	4	4	4	2	3	2	3	3	10	10	9	5	5	7	6	5	6	7	8	2	2	2
4	5	4	4	4	3	3	3	4	4	7	8	5	6	7	7	7	4	5	6	7	2	2	2
6	8	7	7	3	1	3	3	4	5	9	10	8	5	5	6	6	3	4	5	5	2	2	2
4	5	4	4	4	2	3	3	5	5	8	9	7	6	7	7	8	3	3	4	4	1	1	2
3	4	2	3	3	2	2	2	3	4	8	8	6	2	2	3	4	2	3	4	5	1	2	2
7	9	6	6	6	5	5	4	4	5	6	7	5	6	7	7	7	4	5	5	5	3	3	3
4	5	4	4	4	3	3	2	4	5	5	5	3	5	6	6	6	2	3	3	3	1	1	2
8	10	8	6	6	5	5	5	4	4	8	9	6	1	2	3	3	6	7	7	7	3	3	3
5	7	4	4	4	2	3	3	4	5	10	10	9	4	4	6	6	4	5	6	7	1	1	2
1	1	2	3	3	1	2	2	3	4	5	5	3	5	5	7	6	5	6	6	7	1	1	2
1	1	2	3	3	1	2	2	4	5	7	7	5	6	6	8	7	5	5	5	5	1	1	1
6	8	6	3	6	5	4	4	4	4	9	10	7	5	5	7	6	6	7	8	9	3	3	3
5	7	4	4	4	3	3	3	3	3	10	10	8	3	3	5	4	5	5	6	6	2	2	2
7	9	7	6	6	5	5	4	4	5	8	9	6	2	3	3	3	6	7	7	8	3	3	3
3	4	2	3	3	2	2	2	3	3	10	10	8	4	4	6	5	6	7	8	9	2	2	2
5	7	4	4	4	3	3	3	4	5	5	5	4	4	4	6	6	4	4	5	6	1	1	2
6	8	7	7	3	1	2	1	6	6	10	10	8	2	2	3	3	5	6	6	6	2	2	2
8	10	8	6	6	5	5	5	4	5	4	4	2	5	6	6	7	2	3	4	4	3	3	3
6	8	6	3	4	3	2	1	3	4	8	8	6	4	5	6	6	5	6	6	7	1	2	2
5	7	4	4	4	3	3	3	3	3	8	8	7	4	5	6	6	4	4	5	6	2	2	2
6	8	7	4	4	2	3	3	5	5	8	8	7	4	4	5	5	4	5	5	6	1	2	2
6	8	7	5	7	6	3	3	4	4	6	7	5	3	3	5	4	6	7	8	8	3	3	3
2	2	2	3	3	2	2	1	4	5	3	3	2	6	6	7	7	4	4	4	4	0	1	2
3	4	2	3	3	2	2	2	4	4	4	5	3	6	6	8	8	4	4	4	4	1	2	2
5	7	4	4	4	2	3	3	3	3	8	8	6	5	6	6	6	4	5	6	7	2	2	2
3	4	2	3	3	2	2	2	5	6	6	7	5	4	4	6	6	3	3	4	5	1	1	2
7	9	7	6	6	5	5	5	5	5	6	6	4	8	9	9	10	5	5	6	6	3	3	3
3	4	2	3	3	1	2	2	4	4	7	8	6	2	2	3	3	3	4	4	5	1	2	2
3	4	2	3	3	2	2	1	6	6	9	9	8	4	5	6	6	5	6	6	7	1	2	2
1	1	2	3	3	2	2	2	5	6	9	9	7	6	6	8	8	6	6	6	7	2	2	2
4	5	4	4	4	2	3	2	3	4	9	9	7	5	5	6	6	7	8	8	9	2	2	2
4	5	4	4	4	3	3	2	3	3	9	9	8	4	4	5	6	6	6	7	8	2	2	2
7	9	6	6	6	4	5	5	3	3	4	5	3	6	6	8	7	3	3	3	3	3	3	3
5	7	4	4	4	3	3	2	4	4	10	10	8	2	2	4	4	6	6	6	6	2	2	2
4	5	4	4	4	2	3	3	4	5	6	7	5	3	4	4	4	4	4	4	5	1	1	2
5	7	4	4	4	2	3	3	4	4	10	10	9	3	3	5	5	7	8	9	10	3	3	3
5	7	4	4	4	3	3	3	3	4	7	7	6	5	5	6	7	4	5	6	6	2	2	2
2	2	2	3	3	2	2	1	4	4	9	9	8	1	2	3	2	5	6	7	8	1	2	2
4	5	4	4	4	2	3	2	4	4	7	7	5	4	4	5	6	6	6	6	7	1	1	1
4	5	4	4	4	2	3	2	3	4	6	7	5	5	6	7	7	4	4	5	5	2	2	2
4	5	4	4	4	3	3	3	7	8	8	9	7	4	4	5	5	5	5	6	6	2	2	2
5	7	4	4	4	3	3	2	5	5	6	6	4	4	5	5	6	4	4	4	4	1	2	2
7	9	5	6	6	4	5	4	3	3	9	10	7	7	7	9	8	5	5	6	7	3	3	3
4	5	4	4	4	2	3	3	5	5	9	9	8	5	6	7	7	6	7	8	9	2	2	2
5	7	4	4	4	2	3	3	3	4	8	8	6	7	8	9	8	3	3	4	5	2	2	2
4	5	4	4	4	2	3	2	4	5	9	10	8	5	5	6	6	5	6	7	8	1	2	2
7	9	7	6	6	4	5	5	3	3	8	8	6	7	8	8	8	2	3	3	3	3	3	3
7	9	5	6	6	4	5	5	3	4	7	7	5	8	8	9	9	4	5	6	6	3	3	3
3	4	2	3	3	2	2	2	4	5	10	10	8	5	6	7	7	5	6	7	8	1	2	2
1	1	2	3	3	1	2	1	4	4	5	6	3	2	3	4	3	4	4	4	5	0	1	2
1	1	2	3	3	1	2	2	4	4	7	8	6	4	5	5	5	4	5	6	6	1	2	2
[truncated: 13,701 more rows]
